# Supplementary material for: Deep sequencing analysis of transcriptomes in Aspergillus flavus in response to resveratrol
Source: BMC Microbiol. 2015 Sep 16;15:182. doi: 10.1186/s12866-015-0513-6 (PMC4589122; doi:10.1186/s12866-015-0513-6)
Supplement: Additional file 4: — Expression of novel genes. RPKM: reads per kilobase per million reads; q value: corrected p value; log2(fold_change) = log2(AM-Res/AM). (XLSX 197 kb) [file 12866_2015_513_MOESM4_ESM.xlsx]

## Sheet: Sheet1
Additional file 4 - Expression of novel genes
RPKM: Reads Per Kilo bases per Million reads. q value is corrected p value. log2(fold change): log2(AM-Res/AM)
Gene_ID	locus		RPKM		log2(fold change)	q value
	Chromosome	3'-5'	AM （CK）	AM-Res （Treatment)
Novel00001	EQ963472	160880-161839	14.0229	9.51182	-0.559992	0.68547
Novel00002	EQ963472	336800-339736	0	0
Novel00003	EQ963472	340263-340974	0.952034	1.63217	0.777704	0.85169
Novel00004	EQ963472	493477-495201	0	0
Novel00005	EQ963472	743912-744751	5.43811	3.06651	-0.826507	0.72417
Novel00006	EQ963472	858921-859895	4.09765	1.36395	-1.58701	0.50916
Novel00007	EQ963472	927628-928875	1.70273	6.32484	1.89318	0.22997
Novel00008	EQ963472	1100156-1102486	4.89976	5.03464	0.0391758	0.89673
Novel00009	EQ963472	1161966-1164179	4.52152	2.2927	-0.979762	0.46369
Novel00010	EQ963472	1277028-1280003	17.4022	7.59994	-1.19521	0.0067297
Novel00011	EQ963472	1284786-1285991	0.970553	0.470237	-1.04542	0.8217
Novel00012	EQ963472	1336459-1338347	0.962422	0.410068	-1.23081	0.75635
Novel00013	EQ963472	1636812-1637843	0.175653	0.19574	0.156215	0.89673
Novel00014	EQ963472	1725438-1726918	0	0
Novel00015	EQ963472	1741818-1744237	3.57772	3.65463	0.0306843	0.89673
Novel00016	EQ963472	1747952-1749314	7.98244	5.06937	-0.655023	0.65223
Novel00017	EQ963472	1781077-1781896	24.2336	7.51317	-1.68951	0.04215
Novel00018	EQ963472	2085809-2086979	18.1774	9.57213	-0.925235	0.24087
Novel00019	EQ963472	2360217-2361948	0.143828	0.040069	-1.84378	0.86276
Novel00020	EQ963472	2544851-2546991	13.024	6.67149	-0.965091	0.16947
Novel00021	EQ963472	2570201-2571421	3.1695	1.22638	-1.36985	0.58643
Novel00022	EQ963472	2668822-2669535	8.49042	3.63899	-1.2223	0.50131
Novel00023	EQ963472	2671191-2672225	21.1914	29.3993	0.472302	0.52927
Novel00024	EQ963472	2688441-2689090	29.1568	36.0013	0.304216	0.74527
Novel00025	EQ963472	2706647-2707599	0.532755	0.237472	-1.16571	0.856
Novel00026	EQ963472	2824715-2828299	1.66068	1.83505	0.144041	0.88762
Novel00027	EQ963472	2828452-2829185	4.60249	8.41449	0.870461	0.64652
Novel00028	EQ963472	3005860-3009158	2.03426	1.48709	-0.452017	0.80437
Novel00029	EQ963472	3019141-3020212	2.63783	1.84438	-0.51621	0.84884
Novel00030	EQ963472	3038845-3040364	12.7042	8.4942	-0.58075	0.59086
Novel00031	EQ963472	3100033-3100903	1.26514	0.60421	-1.06618	0.82821
Novel00032	EQ963472	3243619-3244194	5.01857	1.21576	-2.04542	0.55472
Novel00033	EQ963472	3254264-3254982	1.29251	1.44032	0.156215	0.89673
Novel00034	EQ963472	3401135-3402472	1.04688	0.749956	-0.481215	0.87129
Novel00035	EQ963472	3415526-3416863	0.596694	0.842247	0.497252	0.87998
Novel00036	EQ963472	3418845-3419738	31.3433	18.8072	-0.73687	0.32147
Novel00037	EQ963472	3460245-3461779	9.59872	3.67575	-1.3848	0.15782
Novel00038	EQ963472	3604059-3605273	2.61996	3.68788	0.49325	0.82829
Novel00039	EQ963472	3802452-3804363	0	0
Novel00040	EQ963472	3991670-3993415	3.23811	1.7058	-0.924705	0.63671
Novel00041	EQ963472	4015182-4015636	1.49282	2.77257	0.893181	0.84261
Novel00042	EQ963472	4030806-4031187	25.5438	17.7906	-0.521857	0.73465
Novel00043	EQ963472	4058433-4059085	0.563467	1.16611	1.0493	0.84884
Novel00044	EQ963472	4068110-4072857	35.2956	21.8793	-0.689924	0.010624
Novel00045	EQ963472	4167015-4167503	4.44498	3.71498	-0.258822	0.88762
Novel00046	EQ963472	4212993-4221279	15.3482	25.2336	0.717282	8.6501e-05
Novel00047	EQ963472	4279394-4281210	8.64652	5.73891	-0.591342	0.5667
Novel00048	EQ963472	4307681-4309152	6.48919	3.20478	-1.01781	0.46674
Novel00049	EQ963472	299698-303923	847.603	433.969	-0.965796	1.9978e-89
Novel00050	EQ963472	336683-339759	0	0
Novel00051	EQ963472	353436-354695	0.674573	0.353749	-0.931248	0.84927
Novel00052	EQ963472	442547-443633	4.22455	2.18962	-0.948121	0.67917
Novel00053	EQ963472	461543-462552	0.569497	0.0634624	-3.16571	0.75667
Novel00054	EQ963472	493477-495201	0	0		NA
Novel00055	EQ963472	760723-762192	3.82308	2.32738	-0.716029	0.7229
Novel00056	EQ963472	896259-896833	0	5.54246
Novel00057	EQ963472	1001650-1002596	2.10112	1.08065	-0.959262	0.78865
Novel00058	EQ963472	1069109-1070075	126.87	69.6484	-0.865187	0.0013807
Novel00059	EQ963472	1146110-1146573	3.42105	6.70435	0.97066	0.74127
Novel00060	EQ963472	1165125-1167736	1.34862	1.66983	0.308218	0.86276
Novel00061	EQ963472	1253525-1253986	5.82011	10.6744	0.875033	0.69671
Novel00062	EQ963472	1637031-1637596	0	0
Novel00063	EQ963472	1651093-1652923	3.41027	4.13657	0.278551	0.85336
Novel00064	EQ963472	1725438-1726918	0	0
Novel00065	EQ963472	1766850-1770032	2.97175	1.85817	-0.677426	0.64705
Novel00066	EQ963472	1849871-1851956	1.06961	1.40383	0.392283	0.86276
Novel00067	EQ963472	1909107-1909753	1.40316	1.35515	-0.0502357	0.89673
Novel00068	EQ963472	1963022-1963942	0.770719	0.184041	-2.06618	0.77502
Novel00069	EQ963472	2022890-2024108	9.65004	6.28237	-0.619225	0.66799
Novel00070	EQ963472	2125115-2126350	1.49797	1.03766	-0.529676	0.85912
Novel00071	EQ963472	2161263-2164403	9.72452	4.45112	-1.12746	0.094124
Novel00072	EQ963472	2192499-2193866	2.94022	2.06935	-0.50675	0.82832
Novel00073	EQ963472	2356905-2357789	8.61289	3.89102	-1.14635	0.45997
Novel00074	EQ963472	2360557-2361948	0.0370415	0
Novel00075	EQ963472	2451546-2454545	0.995386	0.720992	-0.465273	0.84884
Novel00076	EQ963472	2486165-2487157	8.27271	3.27509	-1.33682	0.37422
Novel00077	EQ963472	2607193-2608373	0.563977	1.01523	0.848093	0.84472
Novel00078	EQ963472	2777211-2777785	1.96827	1.25335	-0.65114	0.86323
Novel00079	EQ963472	2817483-2818880	3.71888	7.78602	1.06602	0.38924
Novel00080	EQ963472	2818996-2821710	1.34888	2.70988	1.00647	0.53493
Novel00081	EQ963472	2822749-2824323	0.499646	0.835179	0.741178	0.85336
Novel00082	EQ963472	3234089-3235521	1.28974	1.43723	0.156215	0.88787
Novel00083	EQ963472	3421439-3422048	2.94893	2.26632	-0.379838	0.88079
Novel00084	EQ963472	3485828-3489752	2.91024	2.13488	-0.446986	0.75495
Novel00085	EQ963472	3579977-3580268	26.0515	16.7485	-0.637334	0.72546
Novel00086	EQ963472	3802452-3804385	0	0
Novel00087	EQ963472	3892545-3896274	3.60091	1.81735	-0.986525	0.3398
Novel00088	EQ963472	3977206-3986755	2.82361	3.58227	0.343336	0.61902
Novel00089	EQ963472	4064343-4066527	247.609	128.03	-0.95158	2.9998e-16
Novel00090	EQ963472	4154786-4156592	2.1505	1.33515	-0.687666	0.78674
Novel00091	EQ963472	4416755-4417632	46.0141	32.0231	-0.522963	0.36033
Novel00092	EQ963472	4449408-4451393	2.24039	1.83084	-0.291244	0.86462
Novel00093	EQ963472	4452420-4454141	28.0941	19.408	-0.533616	0.33719
Novel00094	EQ963473	97426-97873	1.40117	0.425839	-1.71825	0.81891
Novel00095	EQ963473	130122-130330	2.19266	1.4373	-0.60932	0.83223
Novel00096	EQ963473	147392-148850	1.61313	0.342402	-2.2361	0.55052
Novel00097	EQ963473	201817-203045	0	0
Novel00098	EQ963473	203211-204377	1.58211	1.22878	-0.364617	0.87998
Novel00099	EQ963473	455066-456044	1.61384	0.464103	-1.79798	0.68513
Novel00100	EQ963473	531250-533279	2.95581	1.22426	-1.27165	0.49332
Novel00101	EQ963473	536873-537640	15.676	6.93483	-1.17663	0.35245
Novel00102	EQ963473	622806-623505	1.78213	0.910218	-0.969316	0.82948
Novel00103	EQ963473	850582-852825	2.7075	2.73102	0.0124797	0.89795
Novel00104	EQ963473	1082517-1084173	1.87112	1.10981	-0.753587	0.78268
Novel00105	EQ963473	1255008-1256826	0	0
Novel00106	EQ963473	1281168-1281635	2.83121	3.28645	0.215109	0.88787
Novel00107	EQ963473	1293735-1294905	32.5194	66.4116	1.03014	0.0032328
Novel00108	EQ963473	1320377-1322162	3.87449	4.68291	0.273399	0.84927
Novel00109	EQ963473	1322315-1324625	0	0
Novel00110	EQ963473	1487286-1487695	16.3543	12.2039	-0.422321	0.82348
Novel00111	EQ963473	1848293-1848914	20.6694	12.4805	-0.727819	0.55834
Novel00112	EQ963473	1864335-1866353	2.40948	1.47951	-0.703607	0.74191
Novel00113	EQ963473	1881793-1885558	0.013205	0.0147152	0.156215	0.89673
Novel00114	EQ963473	1954496-1955928	0.290271	0.202166	-0.521857	0.88781
Novel00115	EQ963473	2340382-2343566	0	0
Novel00116	EQ963473	2417424-2418265	0	0
Novel00117	EQ963473	2485651-2487553	1.06981	0.79477	-0.428747	0.86836
Novel00118	EQ963473	2523474-2524531	0.712718	0.63538	-0.165713	0.89673
Novel00119	EQ963473	2608971-2610323	26.0562	16.6591	-0.645313	0.34934
Novel00120	EQ963473	2693218-2694115	4.22229	4.07312	-0.051893	0.89673
Novel00121	EQ963473	2722884-2726387	18.0626	16.1747	-0.159262	0.7688
Novel00122	EQ963473	2960883-2961369	9.46755	13.9015	0.554179	0.76477
Novel00123	EQ963473	3013071-3013499	4.89246	4.87808	-0.00424945	0.90046
Novel00124	EQ963473	3108089-3110838	20.7072	17.552	-0.238502	0.66713
Novel00125	EQ963473	3377197-3377970	52.4169	24.7389	-1.08325	0.039899
Novel00126	EQ963473	3398175-3399787	1.61549	0.91777	-0.81577	0.78929
Novel00127	EQ963473	3437869-3439506	0	0
Novel00128	EQ963473	3512987-3514122	0	0
Novel00129	EQ963473	3518639-3519461	580.436	323.407	-0.843785	7.1426e-13
Novel00130	EQ963473	3617828-3618916	18.0112	23.2371	0.367535	0.68304
Novel00131	EQ963473	3625526-3627367	0	0
Novel00132	EQ963473	3708320-3708901	0	0
Novel00133	EQ963473	3710214-3711091	1.00396	0.52648	-0.931248	0.84927
Novel00134	EQ963473	3951868-3953210	2.8684	1.76645	-0.699395	0.77502
Novel00135	EQ963473	194935-196876	3.08004	2.5456	-0.274942	0.86112
Novel00136	EQ963473	201817-203045	0	0
Novel00137	EQ963473	280069-280874	112.356	100.135	-0.166127	0.71294
Novel00138	EQ963473	858190-859411	6.85457	4.67065	-0.553443	0.73619
Novel00139	EQ963473	925122-925959	1.02175	0.5693	-0.843785	0.85918
Novel00140	EQ963473	1255010-1256826	0.0312832	0.0348608	0.156215	0.89673
Novel00141	EQ963473	1257035-1258016	0.671662	0.403024	-0.73687	0.87129
Novel00142	EQ963473	1275407-1276417	16.0317	15.7994	-0.0210546	0.89673
Novel00143	EQ963473	1320818-1324625	0	0
Novel00144	EQ963473	1348706-1348943	21.7703	23.3502	0.101074	0.89018
Novel00145	EQ963473	1477348-1479910	42.645	47.9071	0.167862	0.66766
Novel00146	EQ963473	1622903-1623667	46.1894	18.7545	-1.30032	0.030232
Novel00147	EQ963473	1721130-1723110	5.23535	4.01964	-0.381219	0.7849
Novel00148	EQ963473	1872973-1874488	100.494	68.8771	-0.545019	0.040282
Novel00149	EQ963473	1874741-1875661	75.0764	46.0939	-0.703784	0.085478
Novel00150	EQ963473	1881793-1885570	0	0
Novel00151	EQ963473	1954513-1955400	0	0
Novel00152	EQ963473	1983876-1987150	4.35257	4.99621	0.198965	0.84884
Novel00153	EQ963473	2200950-2202711	24.8059	21.7314	-0.190898	0.78062
Novel00154	EQ963473	2290774-2291944	10.7302	5.18323	-1.04976	0.36047
Novel00155	EQ963473	2338922-2340193	1.06023	0.565054	-0.907915	0.83659
Novel00156	EQ963473	2340382-2343566	0	0
Novel00157	EQ963473	2417424-2418259	0	0
Novel00158	EQ963473	2534438-2535649	0.803886	0.471483	-0.769784	0.85912
Novel00159	EQ963473	2768949-2771645	37.0974	29.2875	-0.341034	0.30978
Novel00160	EQ963473	2842373-2845145	1.49337	1.32736	-0.170013	0.88762
Novel00161	EQ963473	2867939-2869302	1.05553	0.83317	-0.341284	0.88762
Novel00162	EQ963473	3437848-3439637	0	0.0308508
Novel00163	EQ963473	3512987-3514122	0	0
Novel00164	EQ963473	3554346-3555065	1.24117	0.732236	-0.761323	0.86276
Novel00165	EQ963473	3625526-3627367	0	0
Novel00166	EQ963473	3707286-3710123	2.23253	2.11855	-0.0756005	0.89334
Novel00167	EQ963473	3722004-3723074	3.43548	1.97048	-0.801965	0.75803
Novel00168	EQ963473	3754789-3756227	16.8071	18.9331	0.171846	0.83406
Novel00169	EQ963473	3826018-3827724	9.40477	8.44246	-0.155729	0.86276
Novel00170	EQ963473	3846641-3847325	9.64885	3.97367	-1.27988	0.42615
Novel00171	EQ963473	3865333-3868823	2.6188	1.40452	-0.898826	0.51211
Novel00172	EQ963473	3869701-3870213	3.64176	1.47572	-1.30322	0.74922
Novel00173	EQ963473	3975389-3980552	13.2661	12.0797	-0.135154	0.79493
Novel00174	EQ963473	4106201-4106684	42.6219	57.7787	0.438945	0.64705
Novel00175	EQ963473	4109735-4110825	26.9104	14.182	-0.924104	0.15928
Novel00176	EQ963474	8027-8805	1.17353	0.817334	-0.521857	0.88079
Novel00177	EQ963474	234624-238419	5.73197	4.40122	-0.381129	0.67469
Novel00178	EQ963474	354353-354902	10.5447	12.6291	0.260238	0.86276
Novel00179	EQ963474	355014-356504	18.4104	20.323	0.142592	0.84884
Novel00180	EQ963474	469930-470595	5.07493	2.65092	-0.936894	0.73261
Novel00181	EQ963474	499785-500460	16.2023	6.64668	-1.28549	0.33709
Novel00182	EQ963474	500833-502066	25.076	12.9885	-0.949066	0.12243
Novel00183	EQ963474	568189-568546	26.1974	39.4021	0.588847	0.63436
Novel00184	EQ963474	658694-659434	1.2678	0.784881	-0.691782	0.86462
Novel00185	EQ963474	665807-668210	0	0
Novel00186	EQ963474	760096-760508	52.1948	76.5052	0.551652	0.46231
Novel00187	EQ963474	771566-772177	100.642	156.589	0.637748	0.26315
Novel00188	EQ963474	782156-786869	12.5838	11.6432	-0.112075	0.83575
Novel00189	EQ963474	838137-839098	0.264319	0.765822	1.53473	0.81164
Novel00190	EQ963474	1067245-1067781	5.91833	4.39677	-0.428747	0.85918
Novel00191	EQ963474	1076504-1083166	33.4151	23.3181	-0.51905	0.0054486
Novel00192	EQ963474	1218599-1220061	4.16772	1.94149	-1.1021	0.53761
Novel00193	EQ963474	1403479-1405690	0.820418	0.568312	-0.529676	0.85912
Novel00194	EQ963474	1453661-1455453	1.32275	0.399214	-1.72831	0.60487
Novel00195	EQ963474	1460675-1464068	3.05436	2.20519	-0.46997	0.73465
Novel00196	EQ963474	1464121-1464796	13.6842	3.52989	-1.95482	0.3108
Novel00197	EQ963474	1554210-1558938	0	0
Novel00198	EQ963474	1842674-1844392	4.39321	1.85586	-1.24319	0.40847
Novel00199	EQ963474	1868414-1869003	12.9566	8.26468	-0.648654	0.70048
Novel00200	EQ963474	2012971-2014858	0	0
Novel00201	EQ963474	2037014-2038213	1.91176	1.90614	-0.00424945	0.90046
Novel00202	EQ963474	2243681-2245299	2.6351	1.9444	-0.438528	0.84726
Novel00203	EQ963474	2275304-2275922	4.20757	4.09018	-0.0408216	0.89673
Novel00204	EQ963474	2587098-2588044	32.7921	28.6728	-0.193667	0.82829
Novel00205	EQ963474	2651185-2654341	5.71071	3.95685	-0.529317	0.59466
Novel00206	EQ963474	181030-182136	29.9957	24.3376	-0.301572	0.7155
Novel00207	EQ963474	223446-225767	5.66875	10.8653	0.938624	0.22443
Novel00208	EQ963474	466807-467409	13.2972	7.68336	-0.791317	0.69279
Novel00209	EQ963474	633005-634060	14.5642	7.71578	-0.916541	0.34755
Novel00210	EQ963474	665807-668210	0	0
Novel00211	EQ963474	672045-672394	4.51532	4.85199	0.103748	0.89673
Novel00212	EQ963474	781392-782102	2.17374	2.34158	0.107306	0.89673
Novel00213	EQ963474	1289521-1290479	8.53296	14.846	0.798954	0.46033
Novel00214	EQ963474	1295393-1295989	94.338	50.3683	-0.905323	0.057805
Novel00215	EQ963474	1298220-1299623	5.20594	4.52101	-0.203515	0.87129
Novel00216	EQ963474	1358309-1358933	5.77386	2.32052	-1.31509	0.64149
Novel00217	EQ963474	1409254-1410288	1.91186	0.928682	-1.04172	0.77442
Novel00218	EQ963474	1454823-1455971	0.232724	0.259339	0.156215	0.89673
Novel00219	EQ963474	1458752-1459476	1.15235	0.802585	-0.521857	0.88079
Novel00220	EQ963474	1554210-1558938	0	0
Novel00221	EQ963474	1624802-1626024	11.1962	8.36391	-0.420754	0.72948
Novel00222	EQ963474	2000063-2003418	5.73223	4.81514	-0.251517	0.8005
Novel00223	EQ963474	2012971-2014841	0	0
Novel00224	EQ963474	2077600-2078315	20.2153	9.70398	-1.0588	0.41294
Novel00225	EQ963474	2161940-2163173	13.3904	10.6185	-0.334625	0.7849
Novel00226	EQ963474	2188305-2189651	2.52077	1.48965	-0.758896	0.77502
Novel00227	EQ963474	2294473-2295943	28.8436	31.084	0.10792	0.87129
Novel00228	EQ963474	2310885-2311731	24.436	21.5666	-0.180212	0.86276
Novel00229	EQ963474	2314346-2315736	2.35991	1.94001	-0.282669	0.87998
Novel00230	EQ963475	353823-355223	6.52954	10.7049	0.713213	0.47559
Novel00231	EQ963475	386712-390382	0	0
Novel00232	EQ963475	424068-426798	18.5321	32.3547	0.80395	0.023259
Novel00233	EQ963475	430072-431432	0	0
Novel00234	EQ963475	467884-468463	2.01084	1.1204	-0.843785	0.84884
Novel00235	EQ963475	572599-575664	112.742	55.4837	-1.02289	1.9902e-12
Novel00236	EQ963475	728509-729848	43.3031	21.834	-0.987897	0.019413
Novel00237	EQ963475	825866-828993	6.89757	2.80254	-1.29935	0.11907
Novel00238	EQ963475	1016746-1018498	3.48487	7.50127	1.10603	0.31007
Novel00239	EQ963475	1143722-1144600	7.07253	7.81221	0.143504	0.88762
Novel00240	EQ963475	1219585-1220071	4.72039	1.92447	-1.29445	0.72133
Novel00241	EQ963475	1248120-1248505	1.86119	2.62711	0.497252	0.87998
Novel00242	EQ963475	1302841-1304354	0.870203	0.820532	-0.0847929	0.89673
Novel00243	EQ963475	1730545-1733287	0	0
Novel00244	EQ963475	1821777-1823549	1.78404	2.52331	0.50017	0.83223
Novel00245	EQ963475	1824810-1825581	1.03073	1.99092	0.949764	0.81735
Novel00246	EQ963475	1830340-1831916	8.83833	3.62041	-1.28762	0.23102
Novel00247	EQ963475	1843285-1843936	7.28468	4.47876	-0.701766	0.75635
Novel00248	EQ963475	1864876-1866838	4.59341	1.77906	-1.36845	0.33933
Novel00249	EQ963475	1950754-1952496	1.2511	0.607717	-1.04172	0.77442
Novel00250	EQ963475	2065527-2066200	199.975	188.712	-0.0836299	0.84884
Novel00251	EQ963475	2173603-2175393	38.5185	22.8172	-0.755429	0.1666
Novel00252	EQ963475	2278183-2279876	0	0
Novel00253	EQ963475	2378412-2382507	3.76022	2.13087	-0.819373	0.41985
Novel00254	EQ963475	2386846-2388195	0	0
Novel00255	EQ963475	2447869-2449193	3.10783	2.22976	-0.47902	0.83509
Novel00256	EQ963475	2576553-2578746	0	0
Novel00257	EQ963475	12024-12421	5.10692	3.07619	-0.73131	0.83223
Novel00258	EQ963475	250540-252125	1.35491	0.491583	-1.46269	0.67953
Novel00259	EQ963475	351943-353490	32.9276	38.2523	0.216249	0.69451
Novel00260	EQ963475	378296-379203	2.25652	1.19442	-0.917785	0.79355
Novel00261	EQ963475	386712-390796	0.0900517	0.0430072	-1.06618	0.87129
Novel00262	EQ963475	414975-415928	17.314	11.0252	-0.65114	0.52912
Novel00263	EQ963475	429929-431444	0	0
Novel00264	EQ963475	644615-648450	3.41105	1.33323	-1.35529	0.19009
Novel00265	EQ963475	1012037-1012742	19.9288	1.27946	-3.96124	0.006378
Novel00266	EQ963475	1020125-1021029	1.70242	2.52947	0.571253	0.84884
Novel00267	EQ963475	1217841-1218865	4.41716	1.54701	-1.51364	0.5544
Novel00268	EQ963475	1288000-1289619	2.47623	3.87715	0.64685	0.7292
Novel00269	EQ963475	1333668-1336050	3.03843	1.65533	-0.876206	0.61065
Novel00270	EQ963475	1430603-1431904	0.74225	0.653	-0.184822	0.89533
Novel00271	EQ963475	1431980-1432731	3.66024	4.68631	0.356514	0.8647
Novel00272	EQ963475	1534493-1535945	0.617293	0.445103	-0.471816	0.88222
Novel00273	EQ963475	1730545-1733287	0	0
Novel00274	EQ963475	1793023-1793495	3.65783	5.09517	0.478143	0.85912
Novel00275	EQ963475	1848402-1851397	1.66644	0.917043	-0.861707	0.7169
Novel00276	EQ963475	2278183-2279851	0	0
Novel00277	EQ963475	2330342-2331583	1.59513	1.18503	-0.428747	0.86836
Novel00278	EQ963475	2350481-2351232	5.31354	3.89339	-0.448647	0.84462
Novel00279	EQ963475	2386846-2388195	0.0394195	0
Novel00280	EQ963475	2495061-2497410	3.85669	3.44818	-0.161525	0.87998
Novel00281	EQ963475	2535081-2535869	63.8595	36.9766	-0.78829	0.12862
Novel00282	EQ963475	2568231-2569925	1.16525	0.099885	-3.54422	0.42991
Novel00283	EQ963475	2570111-2572719	8.21108	6.24777	-0.394231	0.67775
Novel00284	EQ963475	2576553-2578746	0	0
Novel00285	EQ963476	57030-57878	4.11646	2.8397	-0.535662	0.83298
Novel00286	EQ963476	58331-58790	2.00544	0.657289	-1.60932	0.79046
Novel00287	EQ963476	196961-197771	4.24302	8.74009	1.04256	0.53253
Novel00288	EQ963476	474003-475408	4.02169	1.87413	-1.10158	0.56614
Novel00289	EQ963476	792601-793749	1.67236	4.19314	1.32614	0.5401
Novel00290	EQ963476	856385-856898	15.1963	12.0291	-0.337193	0.83406
Novel00291	EQ963476	1112864-1114312	1.32351	1.10615	-0.258822	0.88781
Novel00292	EQ963476	1373995-1377724	4.75453	4.13027	-0.203066	0.84884
Novel00293	EQ963476	1419162-1420605	18.9289	11.8651	-0.67386	0.36069
Novel00294	EQ963476	1421296-1422970	9.38639	5.09581	-0.881259	0.36033
Novel00295	EQ963476	1424071-1425975	54.7701	33.9429	-0.690279	0.016428
Novel00296	EQ963476	1511062-1513861	5.11938	3.95113	-0.373706	0.75803
Novel00297	EQ963476	1695853-1697017	1351.1	2711.5	1.00496	1.0057e-104
Novel00298	EQ963476	1732357-1733459	1.93731	0.599684	-1.69178	0.67314
Novel00299	EQ963476	1830235-1830757	53.9074	41.3574	-0.382337	0.6428
Novel00300	EQ963476	1867749-1868849	1.71882	1.13888	-0.593807	0.84927
Novel00301	EQ963476	1909522-1911947	2.89576	1.76436	-0.714798	0.67953
Novel00302	EQ963476	2021542-2022706	4.2287	3.07324	-0.460456	0.82774
Novel00303	EQ963476	2134639-2135449	7.86232	8.61543	0.131968	0.88762
Novel00304	EQ963476	2160204-2161435	1.98185	0.966215	-1.03643	0.74823
Novel00305	EQ963476	2162618-2164685	23.2865	19.3223	-0.269231	0.67051
Novel00306	EQ963476	2165526-2166679	4.72676	3.70862	-0.34997	0.84927
Novel00307	EQ963476	2375442-2376956	8.21991	5.74023	-0.518015	0.69608
Novel00308	EQ963476	2398206-2401623	4.15575	1.80982	-1.19927	0.25684
Novel00309	EQ963476	290908-291905	2.27348	0.844492	-1.42875	0.67775
Novel00310	EQ963476	346999-349939	1.97779	1.2509	-0.660921	0.74016
Novel00311	EQ963476	368189-368684	29.8684	31.6712	0.0845542	0.88787
Novel00312	EQ963476	406932-408083	0.739518	0.290855	-1.34629	0.81474
Novel00313	EQ963476	440146-441858	35.4155	31.4501	-0.171313	0.75562
Novel00314	EQ963476	615917-616482	17.1052	9.35741	-0.870257	0.65905
Novel00315	EQ963476	628687-629503	2.29032	1.65145	-0.471816	0.86607
Novel00316	EQ963476	710813-711430	1.17036	0.401292	-1.54422	0.81779
Novel00317	EQ963476	714662-716094	5.77764	2.97497	-0.957605	0.55287
Novel00318	EQ963476	716287-716894	5.02391	1.49292	-1.75068	0.61451
Novel00319	EQ963476	868344-870694	3.60404	2.0081	-0.843785	0.57401
Novel00320	EQ963476	945177-945783	1.89511	1.05592	-0.843785	0.84884
Novel00321	EQ963476	1037348-1038798	4.57791	6.14492	0.424704	0.78062
Novel00322	EQ963476	1351835-1353266	37.9108	26.7637	-0.502328	0.27896
Novel00323	EQ963476	1382657-1383378	20.1281	16.9088	-0.251443	0.84884
Novel00324	EQ963476	1467616-1469458	2.3773	1.55418	-0.613172	0.80087
Novel00325	EQ963476	1470897-1471415	3.93501	3.00687	-0.388105	0.87936
Novel00326	EQ963476	1472902-1473548	1.62355	0.542765	-1.58075	0.77502
Novel00327	EQ963476	1544401-1547122	4.12542	2.94382	-0.48685	0.71225
Novel00328	EQ963476	2023212-2026249	26.1411	25.1744	-0.054365	0.87939
Novel00329	EQ963476	2026353-2026764	471.23	348.4	-0.435688	0.20911
Novel00330	EQ963476	2091384-2091841	110.595	69.1539	-0.67741	0.1866
Novel00331	EQ963476	2365786-2373917	8.67636	7.06996	-0.295388	0.62367
Novel00332	EQ963476	2379130-2381563	0.838786	0.350516	-1.25882	0.73097
Novel00333	EQ963476	2391503-2398087	19.6487	11.3131	-0.796443	0.0013946
Novel00334	EQ963476	2415971-2416706	3.1821	3.09139	-0.0417242	0.89673
Novel00335	EQ963476	2494768-2496067	21.6656	10.5033	-1.04457	0.12859
Novel00336	EQ963477	37661-38440	129.56	107.854	-0.264547	0.56509
Novel00337	EQ963477	326153-327016	3.23956	1.62805	-0.992648	0.74937
Novel00338	EQ963477	460536-461578	540.667	455.579	-0.24704	0.066103
Novel00339	EQ963477	551710-553859	11.8621	6.17742	-0.941281	0.17662
Novel00340	EQ963477	865546-866712	58.1972	27.7452	-1.06871	0.020394
Novel00341	EQ963477	1035998-1039865	5.29791	3.6374	-0.542516	0.53263
Novel00342	EQ963477	1096069-1096963	5.40275	4.6375	-0.220348	0.88222
Novel00343	EQ963477	1257051-1258374	4.24551	3.69611	-0.199929	0.8811
Novel00344	EQ963477	1258438-1259280	1.94877	1.75401	-0.151907	0.89662
Novel00345	EQ963477	1516181-1518165	10.6665	5.49367	-0.957243	0.27244
Novel00346	EQ963477	1851330-1851689	9.1378	8.25157	-0.147177	0.88787
Novel00347	EQ963477	1852025-1854291	7.36006	6.84689	-0.104268	0.88141
Novel00348	EQ963477	1955708-1957542	1.78239	1.21737	-0.550054	0.83223
Novel00349	EQ963477	1959622-1960446	3.51879	3.12244	-0.172408	0.88787
Novel00350	EQ963477	1980246-1980827	5.77677	6.20331	0.102776	0.89553
Novel00351	EQ963477	2129014-2131074	6.35096	4.62069	-0.458867	0.7216
Novel00352	EQ963477	2144188-2146699	5.1382	2.57546	-0.996432	0.36678
Novel00353	EQ963477	2246967-2247309	2.58424	1.53588	-0.750675	0.8656
Novel00354	EQ963477	46726-47409	2.21052	2.05276	-0.106819	0.89673
Novel00355	EQ963477	219098-220299	2.54809	1.94558	-0.389219	0.86295
Novel00356	EQ963477	284247-289421	1.34806	0.987176	-0.449506	0.79413
Novel00357	EQ963477	291270-292711	1.25306	0.620603	-1.01371	0.78711
Novel00358	EQ963477	322233-324407	9.38355	5.47184	-0.778109	0.37808
Novel00359	EQ963477	327575-329353	6.35223	4.88616	-0.378562	0.77693
Novel00360	EQ963477	456780-457418	5.95872	10.1482	0.768145	0.73171
Novel00361	EQ963477	740451-740855	11.9045	10.6435	-0.161525	0.88762
Novel00362	EQ963477	901913-902584	3.55653	4.31555	0.279072	0.87998
Novel00363	EQ963477	1469759-1470691	4.12885	6.93693	0.748557	0.7063
Novel00364	EQ963477	1472164-1472433	31.2552	33.8273	0.11409	0.88781
Novel00365	EQ963477	1803538-1806286	3.16539	4.17292	0.398673	0.77982
Novel00366	EQ963477	1804078-1804833	0.768205	0.263402	-1.54422	0.74714
Novel00367	EQ963477	1875367-1876648	1.01323	0.825115	-0.296297	0.88762
Novel00368	EQ963477	1998042-1999666	3.71967	2.02114	-0.880005	0.63475
Novel00369	EQ963477	2043072-2044158	0.565685	0.472782	-0.258822	0.89291
Novel00370	EQ963477	2384206-2385171	54.5229	57.4224	0.0747511	0.87129
Novel00371	EQ963478	690-1372	60.2299	41.7116	-0.530031	0.38399
Novel00372	EQ963478	17846-19130	116.917	112.94	-0.0499341	0.86276
Novel00373	EQ963478	141540-143469	1.54843	1.57676	0.0261547	0.89673
Novel00374	EQ963478	283779-284077	8.54552	6.6438	-0.363159	0.87587
Novel00375	EQ963478	336886-339264	7.20315	3.35628	-1.10177	0.21498
Novel00376	EQ963478	399117-401062	0.0509518	0.0567786	0.156215	0.89673
Novel00377	EQ963478	401745-402996	13.9246	11.5952	-0.264117	0.79824
Novel00378	EQ963478	521870-524101	6.19287	7.71452	0.316969	0.77442
Novel00379	EQ963478	553165-554700	11.8834	8.3405	-0.510741	0.60352
Novel00380	EQ963478	833073-834745	1.84727	0.711126	-1.37722	0.64796
Novel00381	EQ963478	886450-887448	106.241	84.2598	-0.334431	0.39493
Novel00382	EQ963478	973246-974437	0	0
Novel00383	EQ963478	990880-994652	0	0
Novel00384	EQ963478	1045547-1046572	11.0405	5.33133	-1.05024	0.39259
Novel00385	EQ963478	1342034-1343176	1.90019	0.977308	-0.959262	0.78865
Novel00386	EQ963478	1355236-1356890	3.54307	2.85543	-0.31129	0.85336
Novel00387	EQ963478	1422244-1422822	1.49964	0.417784	-1.84378	0.77502
Novel00388	EQ963478	1511583-1513109	0	0
Novel00389	EQ963478	1595504-1595974	2.71994	2.76743	0.0249707	0.89871
Novel00390	EQ963478	1720025-1721167	5.01584	0.791427	-2.66396	0.18046
Novel00391	EQ963478	1759769-1761494	9.13932	7.86397	-0.216828	0.79433
Novel00392	EQ963478	1764225-1765057	20.5677	11.0833	-0.891994	0.47559
Novel00393	EQ963478	1985940-1986478	1.78489	0.442003	-2.01371	0.74714
Novel00394	EQ963478	1986615-1987083	2.53289	0.898085	-1.49586	0.77502
Novel00395	EQ963478	2063491-2065576	16.6778	11.2362	-0.569779	0.36769
Novel00396	EQ963478	19230-19681	8.64944	5.03508	-0.780591	0.76772
Novel00397	EQ963478	26102-29554	28.2729	20.6083	-0.456197	0.17859
Novel00398	EQ963478	183736-184342	2.15354	2.5918	0.267247	0.88781
Novel00399	EQ963478	343099-344765	1.92242	2.21613	0.205125	0.88762
Novel00400	EQ963478	399119-400798	0	0
Novel00401	EQ963478	451132-451961	3.29665	3.81228	0.209654	0.88762
Novel00402	EQ963478	524618-524970	64.7987	78.3034	0.273111	0.76354
Novel00403	EQ963478	532992-533468	11.2903	14.8329	0.393715	0.82586
Novel00404	EQ963478	726047-726613	3.27405	1.2509	-1.38811	0.72803
Novel00405	EQ963478	973246-974437	0	0
Novel00406	EQ963478	990880-994652	0	0
Novel00407	EQ963478	995019-995809	3.6842	1.31963	-1.48121	0.61988
Novel00408	EQ963478	1018143-1019797	43.6722	47.7591	0.12906	0.79046
Novel00409	EQ963478	1264803-1266119	0.624543	0.478477	-0.384353	0.88762
Novel00410	EQ963478	1511611-1513109	0	0
Novel00411	EQ963478	1769230-1770989	2.91533	3.74598	0.361684	0.83406
Novel00412	EQ963478	1793405-1794054	6.32112	3.61231	-0.807259	0.74062
Novel00413	EQ963478	1814941-1815838	0.868706	0.774441	-0.165713	0.89673
Novel00414	EQ963478	1848058-1850117	1.99994	1.1288	-0.825169	0.73648
Novel00415	EQ963479	378535-379104	1.88562	2.41644	0.357849	0.88605
Novel00416	EQ963479	512584-514504	10.7574	6.62631	-0.69905	0.41084
Novel00417	EQ963479	674976-675470	1.63649	1.09418	-0.58075	0.87998
Novel00418	EQ963479	868691-873449	59.0812	42.5159	-0.474697	0.0084108
Novel00419	EQ963479	1103965-1107256	0	0
Novel00420	EQ963479	1343689-1345980	0	0
Novel00421	EQ963479	1413974-1415406	0.875908	0.976077	0.156215	0.89442
Novel00422	EQ963479	1525869-1527147	0.783806	0.275824	-1.50675	0.78929
Novel00423	EQ963479	1606691-1607777	0.341061	0.705834	1.0493	0.84884
Novel00424	EQ963479	1697646-1698620	1.05495	0.352678	-1.58075	0.77502
Novel00425	EQ963479	1764066-1766016	1.98683	1.87858	-0.080824	0.89673
Novel00426	EQ963479	1918372-1919160	2.685	1.61733	-0.73131	0.83223
Novel00427	EQ963479	1972143-1973753	9.46237	4.39353	-1.10682	0.27881
Novel00428	EQ963479	2039524-2039900	22.5483	14.3059	-0.656415	0.70685
Novel00429	EQ963479	2055109-2058935	1.15387	0.633025	-0.866153	0.74764
Novel00430	EQ963479	2059499-2060411	1.19737	0.444766	-1.42875	0.78659
Novel00431	EQ963479	2062886-2066277	0	0
Novel00432	EQ963479	427373-427849	5.32163	1.15711	-2.20134	0.56099
Novel00433	EQ963479	538196-540023	1.33119	1.6728	0.329547	0.87129
Novel00434	EQ963479	754064-755891	3.68923	2.51033	-0.555439	0.77502
Novel00435	EQ963479	763234-763649	6.34098	4.20961	-0.591019	0.83985
Novel00436	EQ963479	914880-917715	21.8041	11.8034	-0.885398	0.024798
Novel00437	EQ963479	1071329-1071960	37.5978	30.8441	-0.285653	0.77485
Novel00438	EQ963479	1104016-1107308	0	0
Novel00439	EQ963479	1343689-1345971	0	0
Novel00440	EQ963479	1359055-1359948	2.1454	2.06768	-0.0532381	0.89673
Novel00441	EQ963479	1415771-1416587	3.60802	5.0455	0.48379	0.83534
Novel00442	EQ963479	1417019-1418545	1.07886	1.02008	-0.080824	0.89673
Novel00443	EQ963479	1457000-1458070	2.14305	0.999681	-1.10012	0.74986
Novel00444	EQ963479	1576962-1578070	945.429	1019.64	0.109024	0.26837
Novel00445	EQ963479	1655256-1656617	1.20338	1.0728	-0.165713	0.8921
Novel00446	EQ963479	1657246-1657844	10.7854	7.12983	-0.597145	0.75428
Novel00447	EQ963479	1728376-1730364	2.29954	0.881724	-1.38294	0.51298
Novel00448	EQ963479	1781977-1783745	1.51423	1.09369	-0.469389	0.85332
Novel00449	EQ963479	1924875-1925451	15.8223	13.2238	-0.258822	0.85605
Novel00450	EQ963479	1960559-1961670	10.2087	5.32021	-0.940248	0.46628
Novel00451	EQ963479	2055109-2057034	0	0
Novel00452	EQ963479	2063035-2066277	0	0
Novel00453	EQ963480	435837-436380	45.4415	21.8695	-1.05509	0.19732
Novel00454	EQ963480	473268-474849	3.45706	2.00646	-0.784891	0.71486
Novel00455	EQ963480	537932-539931	0	0
Novel00456	EQ963480	622925-626114	0	0
Novel00457	EQ963480	627170-630853	0.0135794	0
Novel00458	EQ963480	802542-802861	7.81954	7.40671	-0.07825	0.89673
Novel00459	EQ963480	846019-846566	18.9419	8.53075	-1.15084	0.37331
Novel00460	EQ963480	849851-850457	8.74055	5.16823	-0.758055	0.72251
Novel00461	EQ963480	907792-910652	1.44968	0.756613	-0.938112	0.69608
Novel00462	EQ963480	976400-977653	20.9511	9.48945	-1.14263	0.11466
Novel00463	EQ963480	1137431-1140074	1.7231	1.17687	-0.550054	0.79766
Novel00464	EQ963480	1296267-1297236	0.897695	0.5296	-0.761323	0.86276
Novel00465	EQ963480	1297355-1298017	1.03255	0.619574	-0.73687	0.87129
Novel00466	EQ963480	1312871-1317302	5.12312	3.26982	-0.647812	0.42612
Novel00467	EQ963480	1321465-1323233	9.7156	7.08535	-0.455465	0.6715
Novel00468	EQ963480	1373642-1375137	0	0
Novel00469	EQ963480	1810248-1810719	1.96996	1.50923	-0.384353	0.88762
Novel00470	EQ963480	1814607-1815333	0.726778	0.323957	-1.16571	0.856
Novel00471	EQ963480	1901389-1901952	23.2848	46.1994	0.988488	0.16325
Novel00472	EQ963480	197502-198156	13.5005	37.8797	1.48841	0.038522
Novel00473	EQ963480	245999-246971	4.78421	2.05051	-1.2223	0.57163
Novel00474	EQ963480	479649-481530	2.61434	3.00071	0.19886	0.87998
Novel00475	EQ963480	493699-494148	7.34385	1.66046	-2.14495	0.41376
Novel00476	EQ963480	510714-511732	107.601	55.9266	-0.944084	0.0006191
Novel00477	EQ963480	537137-539931	0.562846	0.921219	0.710804	0.80961
Novel00478	EQ963480	622925-626114	0	0.0170845
Novel00479	EQ963480	627488-631633	2.39951	3.49871	0.544083	0.62535
Novel00480	EQ963480	640458-644707	11.0025	4.82632	-1.18883	0.011807
Novel00481	EQ963480	701869-702487	84.6648	72.7712	-0.218395	0.72014
Novel00482	EQ963480	740828-743613	38.391	30.4383	-0.334884	0.37068
Novel00483	EQ963480	813847-815149	2.24226	2.14887	-0.0613762	0.89673
Novel00484	EQ963480	1179218-1180253	0.797414	0.166614	-2.25882	0.74495
Novel00485	EQ963480	1295445-1296089	3.70901	1.61733	-1.19742	0.72143
Novel00486	EQ963480	1373470-1375162	0.0595705	0
Novel00487	EQ963480	1446171-1447425	5.41452	3.14996	-0.7815	0.65285
Novel00488	EQ963480	1511231-1512292	2.7182	1.39336	-0.964079	0.75761
Novel00489	EQ963480	1541081-1541804	0.834931	0.761247	-0.133291	0.89673
Novel00490	EQ963480	1549142-1549502	0.961097	1.78501	0.893181	0.8656
Novel00491	EQ963480	1549589-1550398	0.808039	0.409294	-0.981288	0.86276
Novel00492	EQ963480	1797696-1798962	1.36355	0.284903	-2.25882	0.61608
Novel00493	EQ963481	20543-21042	2.39473	0.485199	-2.30322	0.68837
Novel00494	EQ963481	151585-153622	5.87741	15.273	1.37773	0.02379
Novel00495	EQ963481	351884-352447	20.8154	14.1752	-0.554278	0.68278
Novel00496	EQ963481	470428-470855	0.778775	3.03742	1.96357	0.71223
Novel00497	EQ963481	1047455-1048326	1.17831	0.54067	-1.12389	0.83406
Novel00498	EQ963481	1105092-1106192	15.0196	5.50105	-1.44907	0.14372
Novel00499	EQ963481	1288252-1289686	35.7685	29.2646	-0.289535	0.6139
Novel00500	EQ963481	1289826-1291466	3.09925	2.02948	-0.610808	0.77502
Novel00501	EQ963481	1338661-1339443	1.59167	1.28995	-0.303216	0.88781
Novel00502	EQ963481	1488436-1489554	6.48161	3.36331	-0.94647	0.58499
Novel00503	EQ963481	1612467-1613806	5.69008	1.97363	-1.5276	0.31394
Novel00504	EQ963481	1653505-1655055	1.0929	0.823861	-0.407686	0.87727
Novel00505	EQ963481	2008802-2009516	42.584	13.5896	-1.64781	0.031276
Novel00506	EQ963481	31847-32574	1.57737	1.35827	-0.215754	0.88787
Novel00507	EQ963481	81544-82108	10.9088	12.2721	0.16989	0.88222
Novel00508	EQ963481	424498-424867	1.7503	1.41852	-0.303216	0.88843
Novel00509	EQ963481	505682-506797	2.61244	1.4556	-0.843785	0.78933
Novel00510	EQ963481	563289-565296	3.99544	20.9655	2.39159	1.3378e-05
Novel00511	EQ963481	566797-568228	0.65662	0.559544	-0.230808	0.89019
Novel00512	EQ963481	797380-798174	0.988975	0.236159	-2.06618	0.77502
Novel00513	EQ963481	1273211-1276865	18.3758	17.9024	-0.0376572	0.88781
Novel00514	EQ963481	1560644-1561473	2.15464	1.09762	-0.973068	0.79583
Novel00515	EQ963481	1624389-1625102	1.74692	1.37891	-0.341284	0.88762
Novel00516	EQ963481	1822915-1826504	2.20848	1.29615	-0.768823	0.63786
Novel00517	EQ963481	1827147-1828818	0.656091	0.139261	-2.2361	0.70145
Novel00518	EQ963481	1956673-1959470	4.7347	3.79962	-0.317417	0.79413
Novel00519	EQ963482	10889-12762	5.32755	2.76061	-0.948482	0.46263
Novel00520	EQ963482	67720-68947	0.855262	0.401292	-1.09171	0.83223
Novel00521	EQ963482	369463-371413	1.2924	1.41195	0.127646	0.88962
Novel00522	EQ963482	504599-505222	5.29604	7.35574	0.473956	0.81779
Novel00523	EQ963482	849964-850696	9.25398	7.6358	-0.277295	0.856
Novel00524	EQ963482	888963-890126	1.6426	1.54143	-0.0917123	0.89673
Novel00525	EQ963482	1293363-1294103	2.57199	1.93657	-0.409382	0.87217
Novel00526	EQ963482	1426832-1428101	1.33272	2.50616	0.911103	0.74714
Novel00527	EQ963482	1660266-1661006	9.71136	8.85432	-0.133291	0.88762
Novel00528	EQ963482	1779364-1782240	7.55049	3.38869	-1.15584	0.12524
Novel00529	EQ963482	378136-378595	5.32163	1.84495	-1.52828	0.65801
Novel00530	EQ963482	464266-465508	4.00484	2.64127	-0.600514	0.77502
Novel00531	EQ963482	466610-469818	3.8984	3.58571	-0.120625	0.8821
Novel00532	EQ963482	537592-538513	1.76618	2.31548	0.39068	0.87067
Novel00533	EQ963482	602395-603783	23.7028	8.34329	-1.50637	0.012149
Novel00534	EQ963482	677598-679317	3.91783	3.01211	-0.379279	0.82874
Novel00535	EQ963482	797066-799025	8.33073	7.99319	-0.0596712	0.88787
Novel00536	EQ963482	844560-846365	6.24533	4.05589	-0.622758	0.7063
Novel00537	EQ963482	851621-852293	2.39061	2.20469	-0.116803	0.89673
Novel00538	EQ963482	1536358-1536874	3.02847	1.99988	-0.598672	0.86276
Novel00539	EQ963482	1538434-1539017	1.20406	2.23625	0.893181	0.85336
Novel00540	EQ963482	1671454-1671909	4.5614	3.07657	-0.56815	0.85332
Novel00541	EQ963483	19670-20008	450.079	296.348	-0.602885	0.041843
Novel00542	EQ963483	59340-60891	34.2438	19.08	-0.843785	0.057754
Novel00543	EQ963483	95515-96188	0.0875588	0
Novel00544	EQ963483	167905-169951	0	0
Novel00545	EQ963483	432605-433927	9.10809	12.257	0.42839	0.69608
Novel00546	EQ963483	501809-503757	13.8494	25.1111	0.858507	0.061007
Novel00547	EQ963483	588462-589738	3.04347	2.27589	-0.419287	0.84884
Novel00548	EQ963483	610181-610590	92.695	151.27	0.706566	0.098398
Novel00549	EQ963483	700685-702758	0	0
Novel00550	EQ963483	717024-718824	0	0
Novel00551	EQ963483	893776-897656	11.1232	9.20058	-0.273773	0.66561
Novel00552	EQ963483	1058190-1059277	1.2958	0.222151	-2.54422	0.63349
Novel00553	EQ963483	1066081-1066848	11.6316	25.4999	1.13245	0.20749
Novel00554	EQ963483	1135913-1136429	3.83572	2.07942	-0.883313	0.80629
Novel00555	EQ963483	1148448-1150861	0	0
Novel00556	EQ963483	1287224-1288347	17.138	7.73011	-1.14864	0.20005
Novel00557	EQ963483	1325092-1325901	2.34499	2.21723	-0.080824	0.89673
Novel00558	EQ963483	1396366-1396795	7.15227	4.83905	-0.563677	0.83406
Novel00559	EQ963483	1471186-1472318	54.7436	87.1563	0.670915	0.033727
Novel00560	EQ963483	1584269-1585227	0.981895	0.425516	-1.20635	0.82348
Novel00561	EQ963483	94554-96349	0.350449	0.390526	0.156215	0.89673
Novel00562	EQ963483	167905-169951	0	0
Novel00563	EQ963483	194965-195812	33.1857	18.0867	-0.875634	0.24187
Novel00564	EQ963483	310093-313153	4.02421	3.71251	-0.116311	0.88243
Novel00565	EQ963483	348568-349440	4.88961	1.70685	-1.51838	0.50556
Novel00566	EQ963483	511976-513305	0.477038	0.584752	0.293719	0.88787
Novel00567	EQ963483	582288-585593	1.52047	0.677738	-1.16571	0.59385
Novel00568	EQ963483	675680-677969	2.88072	3.03862	0.0769885	0.89134
Novel00569	EQ963483	698059-700025	2.15651	2.54285	0.237745	0.87303
Novel00570	EQ963483	700685-702758	0	0
Novel00571	EQ963483	717024-718824	0	0
Novel00572	EQ963483	922927-924354	1.43533	0.378823	-1.92179	0.62455
Novel00573	EQ963483	982201-984750	44.6365	51.3643	0.202541	0.5334
Novel00574	EQ963483	988041-988960	9.61266	5.26202	-0.86932	0.55275
Novel00575	EQ963483	1023304-1024481	3.955	1.2108	-1.70772	0.42292
Novel00576	EQ963483	1060320-1061025	1.04934	1.08581	0.0493	0.89673
Novel00577	EQ963483	1148448-1150861	0.0205468	0
Novel00578	EQ963483	1244873-1246483	4.22111	2.51859	-0.745007	0.68304
Novel00579	EQ963483	1256851-1257670	1.76686	0.843824	-1.06618	0.80399
Novel00580	EQ963483	1287910-1288348	0	0
Novel00581	EQ963483	1359091-1360938	4.04516	2.97512	-0.443247	0.79046
Novel00582	EQ963483	1383092-1384205	1.01413	0.513685	-0.981288	0.83298
Novel00583	EQ963483	1651970-1653688	1.00698	0.526004	-0.936894	0.81116
Novel00584	EQ963483	1740177-1741458	0.806307	2.33614	1.53473	0.59974
Novel00585	EQ963483	1758334-1761672	8.39009	6.3597	-0.399728	0.60492
Novel00586	EQ963483	1825204-1826223	6.19749	10.0565	0.698365	0.62935
Novel00587	EQ963484	57052-59161	9.67057	4.99858	-0.952084	0.23945
Novel00588	EQ963484	115154-116925	1.92371	1.07185	-0.843785	0.74757
Novel00589	EQ963484	240280-241061	1.07067	0.318163	-1.75068	0.79046
Novel00590	EQ963484	313781-314997	1.32695	1.15524	-0.199929	0.88787
Novel00591	EQ963484	528329-528945	0.51778	2.11564	2.03068	0.69608
Novel00592	EQ963484	548812-549889	2.93668	2.26102	-0.377217	0.86462
Novel00593	EQ963484	586240-587186	33.553	30.5919	-0.133291	0.84927
Novel00594	EQ963484	608143-611429	13.2145	15.1923	0.201225	0.74589
Novel00595	EQ963484	619995-621503	1.48434	0.551362	-1.42875	0.67775
Novel00596	EQ963484	635034-635818	1.53822	1.5583	0.0187117	0.89888
Novel00597	EQ963484	639499-640759	4.35406	5.2081	0.258396	0.86276
Novel00598	EQ963484	656538-659200	0	0
Novel00599	EQ963484	698930-702418	2.03653	1.89924	-0.100693	0.88787
Novel00600	EQ963484	702952-705340	0	0
Novel00601	EQ963484	759035-760232	2.16442	1.17505	-0.881259	0.80312
Novel00602	EQ963484	802864-805724	2.28317	1.36851	-0.738432	0.67882
Novel00603	EQ963484	933415-934158	2.04938	1.015	-1.01371	0.81372
Novel00604	EQ963484	992779-995656	17.7506	7.5656	-1.23034	0.024753
Novel00605	EQ963484	1059413-1060067	2.32821	1.94585	-0.258822	0.88787
Novel00606	EQ963484	1549952-1552102	1.29776	2.3739	0.871238	0.6832
Novel00607	EQ963484	1755427-1757101	10.9859	4.40291	-1.31912	0.13453
Novel00608	EQ963484	1772447-1774034	9.7197	4.85538	-1.00133	0.31712
Novel00609	EQ963484	1774145-1776324	11.3852	5.97765	-0.929515	0.24068
Novel00610	EQ963484	193719-194676	13.0888	9.5336	-0.457236	0.76369
Novel00611	EQ963484	268427-269747	0.868658	0.483999	-0.843785	0.84884
Novel00612	EQ963484	299382-300772	4.89875	2.93944	-0.73687	0.68304
Novel00613	EQ963484	478623-487979	23.3033	22.491	-0.0511856	0.84884
Novel00614	EQ963484	656669-659370	0	0.0403111
Novel00615	EQ963484	698930-701094	0	0
Novel00616	EQ963484	702952-705516	0.0200145	0
Novel00617	EQ963484	871760-872766	0.762654	0.169974	-2.16571	0.75761
Novel00618	EQ963484	989423-990955	7.36575	6.74374	-0.127283	0.88222
Novel00619	EQ963484	1007004-1007422	2.00676	0.894501	-1.16571	0.83807
Novel00620	EQ963484	1276069-1276726	4.124	3.44672	-0.258822	0.88746
Novel00621	EQ963484	1326388-1327587	1.09149	1.26497	0.212799	0.88787
Novel00622	EQ963484	1438183-1440093	2.05908	2.23169	0.116138	0.88787
Novel00623	EQ963484	1593157-1594030	1.82176	1.24425	-0.550054	0.86276
Novel00624	EQ963485	239654-240827	13.7004	8.9584	-0.612901	0.61988
Novel00625	EQ963485	375426-376255	1.30326	0.726148	-0.843785	0.85918
Novel00626	EQ963485	546324-546897	11.2806	6.39184	-0.819537	0.66522
Novel00627	EQ963485	1352541-1352994	5.75311	5.44938	-0.07825	0.89673
Novel00628	EQ963485	1404284-1404502	9.71776	3.48078	-1.48121	0.74689
Novel00629	EQ963485	1414811-1415292	2.52682	1.53588	-0.718254	0.85798
Novel00630	EQ963485	1531617-1532386	1.89511	1.15191	-0.718254	0.85798
Novel00631	EQ963485	1791039-1793024	0	0
Novel00632	EQ963485	338058-338920	1.30568	1.25659	-0.0552889	0.89673
Novel00633	EQ963485	503802-504647	5.6929	4.48213	-0.344979	0.85336
Novel00634	EQ963485	555118-557125	6.2525	4.02079	-0.636954	0.59227
Novel00635	EQ963485	634819-636005	3.62769	1.89335	-0.938112	0.69608
Novel00636	EQ963485	637417-638291	3.30101	2.07334	-0.670948	0.8132
Novel00637	EQ963485	696809-697967	0.433436	1.30411	1.58917	0.72133
Novel00638	EQ963485	729618-730455	2.23054	0.897587	-1.31327	0.73648
Novel00639	EQ963485	730987-732367	69.593	42.4649	-0.71267	0.018584
Novel00640	EQ963485	893324-893856	2.02943	0.904608	-1.16571	0.81779
Novel00641	EQ963485	1044312-1045834	94.679	66.2989	-0.514061	0.057343
Novel00642	EQ963485	1105923-1107202	8.0748	7.32209	-0.141171	0.87998
Novel00643	EQ963485	1110090-1110505	5.27653	3.46766	-0.605625	0.84884
Novel00644	EQ963485	1151075-1152048	1.38209	0.829308	-0.73687	0.84884
Novel00645	EQ963485	1353788-1354472	1.8421	0.256596	-2.84378	0.62347
Novel00646	EQ963485	1469354-1469972	0.772494	1.05213	0.445722	0.88762
Novel00647	EQ963485	1744517-1746619	11.4503	16.5771	0.533804	0.47742
Novel00648	EQ963485	1769099-1770644	13.7948	7.60775	-0.858582	0.30294
Novel00649	EQ963485	1791039-1793024	0	0
Novel00650	EQ963486	76557-77595	54.6942	45.0757	-0.279037	0.60742
Novel00651	EQ963486	259155-259829	2.91464	2.10678	-0.468276	0.86462
Novel00652	EQ963486	449350-450560	1.66301	0.694946	-1.25882	0.73097
Novel00653	EQ963486	1241033-1241818	10.1516	4.73772	-1.09944	0.55081
Novel00654	EQ963486	1294711-1295884	33.9489	17.4767	-0.957932	0.082336
Novel00655	EQ963486	100600-101307	2.54386	1.56401	-0.701766	0.84884
Novel00656	EQ963486	103908-104460	0.999888	0.445694	-1.16571	0.856
Novel00657	EQ963486	239315-240099	4.70689	2.30051	-1.03282	0.72446
Novel00658	EQ963486	260079-261135	1.97157	1.44683	-0.446449	0.86383
Novel00659	EQ963486	321661-322126	8.17714	6.50877	-0.329212	0.86462
Novel00660	EQ963486	528281-529058	0.842721	0.782579	-0.106819	0.89673
Novel00661	EQ963486	578643-579646	1.0985	0.795682	-0.465273	0.8806
Novel00662	EQ963486	589146-590020	8.67109	7.19839	-0.268537	0.85336
Novel00663	EQ963486	728667-729645	1.40207	1.43742	0.035921	0.89673
Novel00664	EQ963486	841381-842164	1.71997	1.03205	-0.73687	0.84884
Novel00665	EQ963486	1007958-1009205	8.02858	6.37583	-0.332532	0.82379
Novel00666	EQ963486	1271783-1272455	142.056	145.261	0.0321861	0.88781
Novel00667	EQ963486	1278314-1279035	1.83596	1.95697	0.0920849	0.89673
Novel00668	EQ963486	1289090-1294177	79.095	45.4955	-0.797864	1.0383e-09
Novel00669	EQ963487	132183-134163	0.97286	0.667149	-0.544224	0.85336
Novel00670	EQ963487	236332-237212	2.66081	0.63538	-2.06618	0.57566
Novel00671	EQ963487	290043-291128	6.3797	4.96604	-0.361392	0.83223
Novel00672	EQ963487	295374-295893	3.34635	2.44718	-0.451467	0.87129
Novel00673	EQ963487	196641-197452	91.8095	133.277	0.53771	0.086609
Novel00674	EQ963487	241986-244276	17.0762	10.4553	-0.707759	0.18517
Novel00675	EQ963487	307554-309762	5.95339	2.98167	-0.99759	0.34447
Novel00676	EQ963490	6544-7712	3.18976	2.69283	-0.244323	0.88085
Novel00677	EQ963491	13-2352	450.605	408.945	-0.139955	0.13292
Novel00678	EQ963492	5603-6404	2.88136	3.06817	0.0906269	0.89673
Novel00679	EQ963492	1546-4935	22.7067	12.635	-0.845697	0.015272
Novel00680	EQ963498	1-2752	0	0
Novel00681	EQ963498	3309-4573	12.8498	5.02105	-1.35568	0.15096
Novel00682	EQ963498	1-3113	0.992554	0.807601	-0.297503	0.87553
Novel00683	EQ963499	3159-4095	0.49775	0.739564	0.571253	0.8811
Novel00684	EQ963502	15-3964	0	0
Novel00685	EQ963502	15-3964	0	0
Novel00686	EQ963511	2580-3491	0	0
Novel00687	EQ963511	9-3473	9.36276	4.72401	-0.986923	0.088084
Novel00688	EQ963512	65-1313	1.60855	1.16513	-0.465273	0.86276
Novel00689	EQ963521	1356-2547	7.72169	3.82433	-1.01371	0.51211
Novel00690	EQ963522	1-2910	34.0905	22.9245	-0.572483	0.057706
Novel00691	EQ963524	391-1900	0	0
Novel00692	EQ963524	33-2142	0.427207	0.661198	0.630146	0.85798
Novel00693	EQ963538	906-1570	2.3839	2.05276	-0.215754	0.88787
Novel00694	EQ963566	5-2217	7.94914	5.64153	-0.494711	0.61902
Novel00695	EQ963607	1671-2115	69.7251	53.3719	-0.385598	0.63623
Novel00696	EQ963610	585-875	82.4281	14.8892	-2.46888	0.0042298
Novel00697	EQ963613	9-450	3.92982	1.23166	-1.67386	0.69608
Novel00698	EQ963709	343-1870	13.886	13.5158	-0.0389892	0.89548
Novel00699	EQ963823	1-688	938.26	720.917	-0.380154	0.0003267
Novel00700	EQ963984	44-1557	35.1687	23.7163	-0.568409	0.24404
Novel00701	EQ964032	707-1553	3.39077	2.49654	-0.441686	0.85549
Novel00702	EQ964286	373-1420	2.50953	2.43952	-0.0408216	0.89673
Novel00703	EQ964555	390-1135	14.6574	11.886	-0.30237	0.82161
Novel00704	EQ964572	282-1266	44.7362	31.7346	-0.495384	0.36033
Novel00705	EQ964730	3-1203	7.50873	3.54552	-1.08257	0.43218
Novel00706	EQ964843	1-716	45.5349	32.7244	-0.476607	0.53983
Novel00707	EQ964885	1-1144	42.934	29.4989	-0.541461	0.26861
Novel00708	EQ964976	6-304	21.6765	19.3243	-0.165713	0.88713
Novel00709	EQ965026	6-1089	6.42374	5.2635	-0.287391	0.85314
Novel00710	EQ965051	27-1084	8.63189	8.90447	0.0448541	0.89673
Novel00711	EQ965340	113-905	2.29318	1.46024	-0.65114	0.84884
Novel00712	EQ965422	1-660	14.2362	11.3316	-0.329212	0.83828
Novel00713	EQ965508	4-969	4.60933	1.41695	-1.70177	0.43884
Novel00714	EQ965804	72-899	102.864	187.674	0.867489	0.00012771
Novel00715	EQ965933	498-842	2.09758	3.50618	0.741178	0.85918
Novel00716	EQ965948	4-853	7.59155	14.8561	0.968588	0.39188
Novel00717	EQ966081	3-777	9.95121	5.42494	-0.875263	0.60497
