# Supplementary material for: Deep sequencing analysis of transcriptomes in Aspergillus flavus in response to resveratrol
Source: BMC Microbiol. 2015 Sep 16;15:182. doi: 10.1186/s12866-015-0513-6 (PMC4589122; doi:10.1186/s12866-015-0513-6)
Supplement: Additional file 5: — Differentially expressed genes of A. flavus in response to resveratrol. log2(fold_change) = log2(AM-Res/AM); q value: corrected p value. (XLS 118 kb) [file 12866_2015_513_MOESM5_ESM.xls]

## Sheet: Sheet1
	Additional file 5 - Differentially expressed genes of Aspergillus flavus in reponse to resveratrol
	log2(fold change): log2(AM-Res/AM)
	q value is corrected p value.
	Gene ID	Gene Name	Readount		Log2(AM-Res/AM)	q value	Annotation
			AM (CK)	AM-Res (Treatment)
	CADAFLAG00000055	AFLA_072720	123.698	260.915	1.0768	0.0042564	conserved hypothetical protein
	CADAFLAG00000089	AFLA_073060	40.4809	180.231	2.1545	6.9933e-12	UDP-glucose,sterol transferase, putative
	CADAFLAG00000115	AFLA_073320	8.66599	115.697	3.7388	3.0023e-17	3-ketoacyl-CoA thiolase (POT1), putative
	CADAFLAG00000161	AFLA_073780	1846.25	4504.42	1.2867	4.6121e-83	conserved hypothetical protein
	CADAFLAG00000163	AFLA_073800	1172.52	2752.11	1.2309	3.5621e-44	short chain dehydrogenase/reductase family
	CADAFLAG00000167	AFLA_073840	38.1462	18.4107	-1.051	0.00051879	Na/K ATPase alpha 1 subunit, putative
	CADAFLAG00000237	AFLA_074540	0	209.236	8.2809	1.1777e-37	cytochrome P450, putative
	CADAFLAG00000298	AFLA_075160	117.802	265.631	1.1731	0.00048895	conserved hypothetical protein
	CADAFLAG00000308	AFLA_075260	0	166.342	10.452	3.2224e-23	sugar transporter, putative
	CADAFLAG00000309	AFLA_075270	0	2687.64	13.73	2.9911e-212	fumarylacetoacetate hydrolase family protein
	CADAFLAG00000310	AFLA_075280	0	977.511	13.007	1.2492e-88	lignostilbene dioxygenase, putative
	CADAFLAG00000311	AFLA_075290	0	823.249	12.76	3.6572e-78	aldehyde dehydrogenase, putative
	CADAFLAG00000312	AFLA_075300	0	1033.07	13.087	2.8763e-92	salicylate hydroxylase, putative
	CADAFLAG00000313	AFLA_075310	1.02884	2492.29	11.242	0	gentisate 1,2-dioxygenase, putative
	CADAFLAG00000314	AFLA_075320	1.50369	22.6742	3.9145	0.00064848	C6 transcription factor, putative
	CADAFLAG00000315	AFLA_075330	1.50369	20.4779	3.7675	0.0017679	conserved hypothetical protein
	CADAFLAG00000358	AFLA_075760	3.12609	26.098	3.0615	0.0018669	conserved hypothetical protein
	CADAFLAG00000359	AFLA_075770	2.92823	28.4881	3.2823	0.00051008	dienelactone hydrolase family protein
	CADAFLAG00000451	AFLA_076690	759.639	2131.18	1.4883	2.2245e-59	conserved hypothetical protein
	CADAFLAG00000541	AFLA_077590	2.05768	863.623	8.7132	8.3372e-149	conserved hypothetical protein
	CADAFLAG00000569	AFLA_077870	476.392	1142.82	1.2624	5.7659e-20	conserved hypothetical protein
	CADAFLAG00000603	AFLA_078210	37.6713	126.808	1.7511	1.2751e-05	DUF1295 domain protein
	CADAFLAG00000615	AFLA_078330	3600.54	9794.3	1.4437	2.7615e-252	conserved hypothetical protein
	CADAFLAG00000664	AFLA_078820	237.701	663.948	1.4819	1.9575e-18	conserved hypothetical protein
	CADAFLAG00000747	AFLA_079650	78.0335	181.781	1.22	0.002788	sensor histidine kinase/response regulator, putative
	CADAFLAG00000765	AFLA_079830	778.792	1705.41	1.1308	1.0092e-20	stress response RCI peptide, putative
	CADAFLAG00000834	AFLA_080520	50.6505	423.64	3.0642	4.2397e-49	ADP-ribosylglycohydrolase family protein
	CADAFLAG00000843	AFLA_080610	150.25	371.186	1.3048	2.0414e-07	mitochondrial integral membrane protein
	CADAFLAG00000862	AFLA_080810	175.061	362.723	1.051	0.00091635	conserved hypothetical protein
	CADAFLAG00000863	AFLA_080820	186.655	590.564	1.6617	7.3258e-22	protein phosphatase 2C, putative
	CADAFLAG00000871	AFLA_080900	501.836	1562.07	1.6382	1.4349e-55	aspartyl-tRNA synthetase, cytoplasmic
	CADAFLAG00000888	AFLA_081070	3.28437	255.489	6.2815	1.8415e-50	conserved hypothetical protein
	CADAFLAG00000890	AFLA_081090	5.57947	45.6069	3.0311	1.5065e-05	fumarylacetoacetate hydrolase family protein
	CADAFLAG00000892	AFLA_081110	109.097	1607.42	3.8811	3.2383e-246	MFS transporter, putative
	CADAFLAG00000894	AFLA_081130	36.9195	133.914	1.8588	1.0817e-06	C2H2 type zinc finger domain protein
	CADAFLAG00000946	AFLA_081660	34.664	125.128	1.8519	3.088e-06	hypothetical protein
	CADAFLAG00000973	AFLA_081930	57.2588	154.198	1.4292	0.00030685	conserved hypothetical protein
	CADAFLAG00001030	AFLA_082500	225.355	601.546	1.4165	7.8068e-15	sphinganine hydroxylase Sur2, putative
	CADAFLAG00001090	AFLA_083100	141.545	297.155	1.07	0.0022673	bZIP transcription factor (LziP), putative
	CADAFLAG00001139	AFLA_083590	845.191	2071.56	1.2934	8.8234e-39	fatty acid hydroxylase, putative
	CADAFLAG00001196	AFLA_084160	57.2588	26.421	-1.1158	4.6911e-06	DUF1014 domain protein
	CADAFLAG00001212	AFLA_084330	334.571	717.63	1.1009	3.7184e-08	mitochondrial phosphate carrier protein (Mir1), putative
	CADAFLAG00001225	AFLA_084460	1277.94	3017.29	1.2394	1.723e-49	heat shock protein Hsp98/Hsp104/ClpA, putative
	CADAFLAG00001251	AFLA_084720	26.3145	10.9172	-1.2693	0.0020528	C6 transcription factor, putative
	CADAFLAG00001253	AFLA_084740	1114.79	2915.29	1.3869	5.92e-67	conserved hypothetical protein
	CADAFLAG00001263	AFLA_084840	179.493	775.123	2.1105	3.7367e-48	conserved hypothetical protein
	CADAFLAG00001274	AFLA_084950	472	995.147	1.0761	2.7443e-10	conserved hypothetical protein
	CADAFLAG00001319	AFLA_085400	1441.05	3199.13	1.1506	4.3248e-41	phosphoglycerate mutase, 2,3-bisphosphoglycerate-independent
	CADAFLAG00001355	AFLA_085760	22.0409	71.0589	1.6888	0.0035462	conserved hypothetical protein
	CADAFLAG00001367	AFLA_085880	89.1924	224.804	1.3337	5.7507e-05	BTB domain transcription factor, putative
	CADAFLAG00001391	AFLA_086120	0	638.948	11.657	1.4078e-73	hypothetical protein
	CADAFLAG00001422	AFLA_086430	210.714	442.697	1.071	9.3764e-05	coactivator bridging factor 1 (Mbf1), putative
	CADAFLAG00001443	AFLA_086640	309.127	707.423	1.1944	1.5948e-10	conserved hypothetical protein
	CADAFLAG00001445	AFLA_086660	172.647	756.002	2.1306	7.4392e-48	mitochondrial phosphate carrier protein, putative
	CADAFLAG00001519	AFLA_087410	27.4621	99.2886	1.8542	4.5718e-05	histone deacetylase HosA
	CADAFLAG00001520	AFLA_087420	11.9899	62.7902	2.3887	2.8504e-05	carboxyphosphonoenolpyruvate phosphonomutase, putative
	CADAFLAG00001549	AFLA_087710	1348.06	3320.9	1.3007	3.1755e-63	GPR/FUN34 family protein
	CADAFLAG00001590	AFLA_088120	36.9986	18.3461	-1.012	0.00085423	hypothetical protein
	CADAFLAG00001702	AFLA_023260	242.925	605.68	1.318	3.2929e-12	pathway-specific regulatory protein
	CADAFLAG00001712	AFLA_023360	4.78806	40.1806	3.069	5.006e-05	hypothetical protein
	CADAFLAG00001719	AFLA_023430	37.0382	15.9559	-1.2149	0.0002102	glycosyl transferase, putative
	CADAFLAG00001724	AFLA_023480	241.5	503.032	1.0586	3.9589e-05	alpha-amylase, putative
	CADAFLAG00001725	AFLA_023490	144.591	296.961	1.0383	0.0044849	alpha-amylase, putative
	CADAFLAG00001737	AFLA_023610	0	20.1549	6.1851	0.00023115	conserved hypothetical protein
	CADAFLAG00001753	AFLA_023770	0	77.4542	8.6128	1.0613e-13	conserved hypothetical protein
	CADAFLAG00001754	AFLA_023780	2.05768	432.102	7.7142	3.7639e-81	alcohol dehydrogenase, putative
	CADAFLAG00001771	AFLA_023950	128.209	429.777	1.7451	6.2399e-18	conserved hypothetical protein
	CADAFLAG00001835	AFLA_024590	20.9725	77.2604	1.8812	0.0003551	plasma membrane zinc ion transporter, putative
	CADAFLAG00001852	AFLA_024760	148.153	20.3487	-2.8641	4.9684e-34	conserved hypothetical protein
	CADAFLAG00001854	AFLA_024780	22.397	5.42631	-2.0453	0.0002502	hypothetical protein
	CADAFLAG00001857	AFLA_024810	2.01811	34.3666	4.0899	7.3072e-06	MFS multidrug transporter, putative
	CADAFLAG00001963	AFLA_025880	175.892	452.58	1.3635	3.88e-10	conserved hypothetical protein
	CADAFLAG00001967	AFLA_025920	285.78	609.943	1.0938	7.7596e-07	mitochondrial distribution and morphology protein, putative
	CADAFLAG00001973	AFLA_025980	102.409	243.861	1.2517	0.00016898	Hsp90 co-chaperone Cdc37
	CADAFLAG00001984	AFLA_026090	91.9228	529.001	2.5248	1.3226e-45	hypothetical protein
	CADAFLAG00001995	AFLA_026200	49.1073	140.115	1.5126	0.00018805	NAD binding Rossmann fold oxidoreductase, putative
	CADAFLAG00002013	AFLA_026380	2184.23	5141.75	1.2351	1.696e-83	polyubiquitin UbiD/Ubi4, putative
	CADAFLAG00002086	AFLA_027110	249.296	853.417	1.7754	9.2813e-37	C2 domain protein
	CADAFLAG00002095	AFLA_027200	99.283	38.6948	-1.3594	3.1825e-12	xanthine dehydrogenase HxA, putative
	CADAFLAG00002101	AFLA_027260	111.629	402.968	1.852	3.3981e-19	conserved hypothetical protein
	CADAFLAG00002106	AFLA_027310	430.886	893.339	1.0519	1.485e-08	fructose-1,6-bisphosphatase Fbp1, putative
	CADAFLAG00002131	AFLA_027560	160.736	391.793	1.2854	1.7685e-07	vacuolar protein sorting-associated protein vps13
	CADAFLAG00002206	AFLA_028310	1819.46	4683.04	1.3639	1.3327e-102	conserved hypothetical protein
	CADAFLAG00002224	AFLA_028490	40.3621	123.707	1.6159	0.00012565	conserved hypothetical protein
	CADAFLAG00002249	AFLA_028740	8.07243	200.515	4.6346	1.1904e-35	coenzyme A transferase, putative
	CADAFLAG00002274	AFLA_028990	3427.7	7698.9	1.1674	4.6704e-104	conserved hypothetical protein
	CADAFLAG00002306	AFLA_029310	821.211	352.064	-1.2219	1.2239e-89	alcohol dehydrogenase, zinc-containing, putative
	CADAFLAG00002394	AFLA_030190	56.3091	21.2531	-1.4057	2.55e-07	sulfate transporter, putative
	CADAFLAG00002420	AFLA_030450	645.755	1481.12	1.1976	7.597e-22	trehalose synthase (Ccg-9), putative
	CADAFLAG00002440	AFLA_030650	18.8752	3.81134	-2.3081	0.00044456	dihydrodipicolinate synthetase family protein
	CADAFLAG00002484	AFLA_031090	1374.13	4395.51	1.6775	1.0702e-165	LEA domain protein
	CADAFLAG00002508	AFLA_031330	474.295	2189.71	2.2069	2.8887e-148	conserved hypothetical protein
	CADAFLAG00002532	AFLA_031570	11149.8	24037.6	1.1083	5.5809e-274	pyruvate decarboxylase PdcA, putative
	CADAFLAG00002533	AFLA_031580	220.923	469.053	1.0862	2.9892e-05	THUMP domain protein
	CADAFLAG00002557	AFLA_031820	101.42	299.675	1.5631	9.7169e-10	glutathione S-transferase GstA
	CADAFLAG00002565	AFLA_031900	305.169	690.24	1.1775	7.9785e-10	phosphoketolase, putative
	CADAFLAG00002598	AFLA_032230	1107.27	3714.31	1.7461	8.3256e-154	meiotic sister chromatid recombination protein Ish1/Msc1, putative
	CADAFLAG00002604	AFLA_032290	86.739	212.401	1.292	0.00024297	conserved serine-rich protein
	CADAFLAG00002612	AFLA_032370	192.551	425.707	1.1446	1.0859e-05	Rho GTPase Rho 2, putative
	CADAFLAG00002678	AFLA_033030	468.24	969.695	1.0503	3.3731e-09	aureobasidin resistance protein Aur1
	CADAFLAG00002679	AFLA_033040	263.106	585.783	1.1547	6.8515e-08	conserved hypothetical protein
	CADAFLAG00002687	AFLA_033120	1259.62	3673.36	1.5441	1.0471e-112	BAP31 domain protein, putative
	CADAFLAG00002716	AFLA_033410	411.298	24.6122	-4.0627	1.78e-113	conserved hypothetical protein
	CADAFLAG00002717	AFLA_033420	889.154	47.5448	-4.2251	1.4845e-248	Mn superoxide dismutase MnSOD
	CADAFLAG00002718	AFLA_033430	110.323	20.4133	-2.4342	1.5105e-22	oxidoreductase, short-chain dehydrogenase/reductase family
	CADAFLAG00002727	AFLA_033520	212.099	425.578	1.0047	0.0010501	ubiquitin-like protein DskB, putative
	CADAFLAG00002780	AFLA_034050	1388.62	3051.14	1.1357	1.785e-37	mitochondrial aconitate hydratase, putative
	CADAFLAG00002800	AFLA_034250	740.843	1662.71	1.1663	1.9296e-22	integral membrane protein
	CADAFLAG00002814	AFLA_034390	11.3568	47.4156	2.0618	0.0029109	conserved hypothetical protein
	CADAFLAG00002816	AFLA_034410	36.1281	9.88364	-1.87	3.3805e-06	aspartate aminotransferase, putative
	CADAFLAG00002882	AFLA_035070	629.175	3010.05	2.2583	7.1263e-213	conserved hypothetical protein
	CADAFLAG00002973	AFLA_035980	174.784	349.739	1.0007	0.0040914	conserved hypothetical protein
	CADAFLAG00003012	AFLA_036370	552.13	2969.36	2.4271	3.5859e-239	phosphoenolpyruvate carboxykinase AcuF
	CADAFLAG00003054	AFLA_036800	11.7525	83.2681	2.8248	7.244e-09	ABC transporter, putative
	CADAFLAG00003055	AFLA_036810	6.17303	38.4364	2.6384	0.00057124	NAD dependent epimerase/dehydratase, putative
	CADAFLAG00003082	AFLA_037080	217.441	459.363	1.079	4.8718e-05	conserved hypothetical protein
	CADAFLAG00003132	AFLA_037590	250.443	780.291	1.6395	7.0562e-28	conserved hypothetical protein
	CADAFLAG00003135	AFLA_037620	522.215	1060.97	1.0227	4.4658e-09	FK506 suppressor Sfk1, putative
	CADAFLAG00003149	AFLA_037760	144.987	64.922	-1.1591	3.0784e-15	conserved hypothetical protein
	CADAFLAG00003155	AFLA_037820	45.0315	577.386	3.6805	9.1141e-84	heat shock protein Hsp30-like, putative
	CADAFLAG00003212	AFLA_013270	0	16.6019	6.3908	0.0010567	conserved hypothetical protein
	CADAFLAG00003252	AFLA_013670	5.93561	33.6561	2.5034	0.002629	oxidoreductase CipA-like, putative
	CADAFLAG00003255	AFLA_013700	68.5365	199.352	1.5404	2.1847e-06	MFS transporter, putative
	CADAFLAG00003256	AFLA_013710	72.3353	215.954	1.578	2.7247e-07	conserved hypothetical protein
	CADAFLAG00003301	AFLA_014160	2.88866	32.0411	3.4714	0.00010029	alcohol dehydrogenase, putative
	CADAFLAG00003320	AFLA_014350	105.298	400.126	1.926	9.9496e-21	conserved hypothetical protein
	CADAFLAG00003335	AFLA_014500	235.565	509.104	1.1118	4.181e-06	plasma membrane channel protein (Aqy1), putative
	CADAFLAG00003342	AFLA_014570	5078.23	12020.8	1.2431	5.2852e-200	conserved hypothetical protein
	CADAFLAG00003403	AFLA_015180	458.031	1303.35	1.5087	1.118e-37	conserved hypothetical protein
	CADAFLAG00003434	AFLA_015490	8.50771	216.148	4.6671	1.3938e-38	FAD monooxygenase, putative
	CADAFLAG00003448	AFLA_015630	47.6036	147.802	1.6345	1.4469e-05	conserved hypothetical protein
	CADAFLAG00003463	AFLA_015780	12.7022	73.7074	2.5367	1.0359e-06	small oligopeptide transporter, OPT family
	CADAFLAG00003520	AFLA_016350	25.3253	10.3358	-1.2929	0.0023373	NAD(P)H-dependent FMN reductase LOT6, putative
	CADAFLAG00003525	AFLA_016400	90.4587	333.654	1.883	1.5377e-16	glutathione S-transferase, putative
	CADAFLAG00003613	AFLA_017280	120.097	643.147	2.4209	1.4464e-51	F-box domain protein
	CADAFLAG00003626	AFLA_017410	580.977	1404.58	1.2736	3.853e-25	blue light-inducible protein Bli-3
	CADAFLAG00003645	AFLA_017600	273.315	771.635	1.4974	5.9558e-22	MFS multidrug transporter, putative
	CADAFLAG00003649	AFLA_017640	434.012	1149.47	1.4052	1.914e-27	C2H2 transcription factor (Rpn4), putative
	CADAFLAG00003658	AFLA_017730	82.228	203.745	1.3091	0.00024706	WD repeat protein
	CADAFLAG00003667	AFLA_017820	121.047	271.768	1.1668	0.00047047	conserved hypothetical protein
	CADAFLAG00003671	AFLA_017860	1128.48	2886.54	1.355	5.1929e-62	hypothetical protein
	CADAFLAG00003765	AFLA_018800	188.713	1395.47	2.8865	2.0983e-148	nitrite reductase NiiA
	CADAFLAG00003808	AFLA_019230	2862.07	7677.13	1.4235	4.7008e-190	mismatched base pair and cruciform DNA recognition protein, putative
	CADAFLAG00003812	AFLA_019270	109.611	302.517	1.4646	2.3425e-08	NADH-dependent flavin oxidoreductase, putative
	CADAFLAG00003828	AFLA_019430	46.4165	19.5089	-1.2505	1.5962e-05	monoxygenase, putative
	CADAFLAG00003850	AFLA_019650	858.052	2690.48	1.6487	3.1292e-97	phosphoketolase, putative
	CADAFLAG00003853	AFLA_019680	113.014	449.157	1.9907	7.1139e-25	zinc metalloproteinase, putative
	CADAFLAG00003887	AFLA_020020	165.524	426.095	1.3641	1.3823e-09	conserved hypothetical protein
	CADAFLAG00003890	AFLA_020050	9.14084	55.9427	2.6136	1.8784e-05	alpha-ketoglutarate-dependent sulfonate dioxygenase, putative
	CADAFLAG00003927	AFLA_020420	13.9685	69.5085	2.315	1.7163e-05	conserved hypothetical protein
	CADAFLAG00003936	AFLA_020510	282.495	136.433	-1.05	8.9043e-27	40S ribosomal protein S0
	CADAFLAG00004050	AFLA_021650	1.3454	33.5269	4.6392	2.8319e-06	conserved hypothetical protein
	CADAFLAG00004123	AFLA_022380	2118.42	4568.37	1.1087	1.6503e-51	molecular chaperone Hsp70
	CADAFLAG00004154	AFLA_022690	313.954	723.831	1.2051	4.6112e-11	LEM3/CDC50 family protein
	CADAFLAG00004301	AFLA_105640	1.14755	575.835	8.971	1.2688e-96	conserved hypothetical protein
	CADAFLAG00004316	AFLA_105790	98.4915	440.371	2.1606	1.0671e-28	methyltransferase, putative
	CADAFLAG00004328	AFLA_105920	731.94	1537.84	1.0711	1.951e-15	extracellular endo-polygalacturonase, putative
	CADAFLAG00004359	AFLA_106230	6.33132	76.8728	3.6019	3.977e-11	carboxylesterase, putative
	CADAFLAG00004387	AFLA_106510	164.733	473.446	1.5231	3.3135e-14	ubiquitin-like activating enzyme (UbaB), putative
	CADAFLAG00004392	AFLA_106560	46.733	134.495	1.525	0.00022446	zinc finger protein ZPR1
	CADAFLAG00004526	AFLA_107900	1.06841	24.2892	4.5068	0.00013135	conserved hypothetical protein
	CADAFLAG00004527	AFLA_107910	1.85982	69.9607	5.2333	1.7843e-13	hypothetical protein
	CADAFLAG00004528	AFLA_107920	3.28437	154.715	5.5578	4.9336e-30	hypothetical protein
	CADAFLAG00004569	AFLA_108330	4.78806	81.3947	4.0874	2.626e-13	carboxy-cis,cis-muconate cyclase, putative
	CADAFLAG00004571	AFLA_108350	14.9577	87.79	2.5532	5.3502e-08	alpha/beta hydrolase, putative
	CADAFLAG00004576	AFLA_108410	133.195	40.4389	-1.7197	3.2873e-20	dipeptidase, putative
	CADAFLAG00004578	AFLA_108430	101.618	13.5012	-2.912	1.159e-23	conserved hypothetical protein
	CADAFLAG00004579	AFLA_108440	26.2354	315.114	3.5863	1.8363e-44	phenol 2-monooxygenase, putative
	CADAFLAG00004643	AFLA_109090	85.3145	196.058	1.2004	0.0024375	TBC domain protein, putative
	CADAFLAG00004664	AFLA_109300	48.949	141.795	1.5345	0.00011953	FAD synthetase, putative
	CADAFLAG00004720	AFLA_109860	176.169	461.883	1.3906	6.4586e-11	translation elongation factor eEF-1B gamma subunit, putative
	CADAFLAG00004769	AFLA_110350	23.1093	82.4283	1.8347	0.0003267	SET domain protein
	CADAFLAG00004771	AFLA_110370	91.5667	269.055	1.555	1.1006e-08	S-adenosyl-methionine-sterol-C- methyltransferase putative
	CADAFLAG00004785	AFLA_110510	307.623	1032.68	1.7472	7.5445e-43	GPI anchored cell wall protein, putative
	CADAFLAG00004795	AFLA_110610	26.3541	12.08	-1.1254	0.0040494	high affinity methionine permease
	CADAFLAG00004830	AFLA_110960	124.925	633.328	2.3419	6.9267e-48	lysophospholipase Plb1
	CADAFLAG00004832	AFLA_110980	60.0288	206.394	1.7817	3.2056e-09	conserved hypothetical protein
	CADAFLAG00004844	AFLA_111100	221.834	91.4075	-1.2791	2.1809e-25	mitochondrial peroxiredoxin Prx1, putative
	CADAFLAG00004935	AFLA_112010	11.0402	0	-3.5102	0.0026187	L-serine dehydratase, putative
	CADAFLAG00005001	AFLA_112670	443.667	1168.79	1.3975	1.7806e-27	conserved hypothetical protein
	CADAFLAG00005013	AFLA_112790	47.3662	183.526	1.9541	5.435e-10	acyl-CoA thioester hydrolase, putative
	CADAFLAG00005014	AFLA_112800	29.4802	154.456	2.3894	2.5305e-12	L-lactate dehydrogenase
	CADAFLAG00005035	AFLA_113010	358.194	1008.65	1.4936	2.0146e-28	sphingolipid desaturase, putative
	CADAFLAG00005158	AFLA_038300	42.4594	160.076	1.9146	2.0103e-08	sugar transporter, putative
	CADAFLAG00005226	AFLA_038990	5.02548	31.3951	2.6432	0.0023386	Amid-like NADH oxidoreductase, putative
	CADAFLAG00005257	AFLA_039300	26.9081	92.2473	1.7775	0.00023203	conserved hypothetical protein
	CADAFLAG00005266	AFLA_039390	1.3454	22.4804	4.0626	0.00052828	alcohol dehydrogenase, putative
	CADAFLAG00005274	AFLA_039470	51.2837	204.714	1.997	1.3436e-11	membrane bound cation transporter, putative
	CADAFLAG00005288	AFLA_039610	5.22334	39.5992	2.9224	0.00011597	ubiE/COQ5 methyltransferase, putative
	CADAFLAG00005292	AFLA_039650	34.2683	14.341	-1.2567	0.00030842	NADH-cytochrome B5 reductase, putative
	CADAFLAG00005314	AFLA_039870	219.459	461.301	1.0718	6.0418e-05	histidine acid phosphatase, putative
	CADAFLAG00005338	AFLA_040110	2049.29	6973.46	1.7668	3.4966e-297	GPI anchored protein, putative
	CADAFLAG00005339	AFLA_040120	656.004	4961.33	2.919	0	flavohemoprotein
	CADAFLAG00005340	AFLA_040130	32.4876	168.474	2.3746	2.8976e-13	hypothetical protein
	CADAFLAG00005341	AFLA_040140	118.87	583.652	2.2957	1.3605e-42	aquaporin
	CADAFLAG00005355	AFLA_040280	6.25218	41.7309	2.7387	0.00017563	L-PSP endoribonuclease family protein, putative
	CADAFLAG00005380	AFLA_040530	110.402	569.181	2.3661	7.3631e-44	bcs1 AAA-type ATPase, putative
	CADAFLAG00005381	AFLA_040540	22.0013	113.63	2.3687	4.7973e-09	hypothetical protein
	CADAFLAG00005384	AFLA_040570	127.734	377.129	1.5619	3.9301e-12	conserved hypothetical protein
	CADAFLAG00005428	AFLA_041010	555.454	1392.04	1.3255	4.416e-28	conserved hypothetical protein
	CADAFLAG00005496	AFLA_041690	21.6056	1.55038	-3.8007	3.8978e-06	cysteine synthase B, putative
	CADAFLAG00005497	AFLA_041700	299.827	22.9326	-3.7087	8.2317e-80	ferric-chelate reductase, putative
	CADAFLAG00005503	AFLA_041760	220.607	471.443	1.0956	1.984e-05	conserved hypothetical protein
	CADAFLAG00005511	AFLA_041840	121.126	30.9429	-1.9688	9.4134e-21	glycine dehydrogenase
	CADAFLAG00005518	AFLA_041910	29.4802	89.728	1.6058	0.0018066	pyridine nucleotide-disulphide oxidoreductase, putative
	CADAFLAG00005640	AFLA_043130	204.343	425.32	1.0576	0.00021217	fatty acid desaturase, putative
	CADAFLAG00005657	AFLA_043300	62.0073	191.342	1.6256	5.5681e-07	allantoinase Dal1, putative
	CADAFLAG00005665	AFLA_043380	82.6237	210.851	1.3516	7.4307e-05	actin cortical patch protein Sur7, putative
	CADAFLAG00005690	AFLA_043630	760.668	1873.24	1.3002	1.185e-35	conserved hypothetical protein
	CADAFLAG00005713	AFLA_043860	1081.19	2461.03	1.1866	4.2558e-35	conserved hypothetical protein
	CADAFLAG00005720	AFLA_043930	93.3869	42.6353	-1.1312	9.8284e-10	MFS phosphate transporter, putative
	CADAFLAG00005765	AFLA_044380	33.0416	15.8913	-1.056	0.0014356	conserved hypothetical protein
	CADAFLAG00005768	AFLA_044410	24.8504	7.17048	-1.7931	0.00027835	glycerol dehydrogenase, putative
	CADAFLAG00005777	AFLA_044500	212.732	486.172	1.1924	2.5521e-07	YjeF domain protein
	CADAFLAG00005785	AFLA_044580	378.534	896.246	1.2435	5.0814e-15	conserved hypothetical protein
	CADAFLAG00005801	AFLA_044740	35.8115	98.7072	1.4627	0.0043838	folic acid synthesis protein
	CADAFLAG00005804	AFLA_044770	59.4748	24.2246	-1.2958	3.6225e-07	mandelate racemase/muconate lactonizing enzyme family protein
	CADAFLAG00005806	AFLA_044790	202.246	508.329	1.3297	1.4524e-10	conidiation-specific family protein
	CADAFLAG00005835	AFLA_045080	11.5151	47.674	2.0497	0.0030315	cytochrome P450, putative
	CADAFLAG00005862	AFLA_045350	365.99	926.284	1.3397	2.2909e-19	conserved hypothetical protein
	CADAFLAG00005897	AFLA_045700	177.831	360.656	1.0201	0.0021432	fungal specific transcription factor, putative
	CADAFLAG00005989	AFLA_046620	68.7739	361.108	2.3925	2.0146e-28	glutathione S-transferase, putative
	CADAFLAG00006001	AFLA_046740	269.952	1217.5	2.1731	4.4906e-80	NADP-dependent malic enzyme MaeA
	CADAFLAG00006010	AFLA_046830	43.4091	585.331	3.7532	1.0937e-86	flotillin domain protein
	CADAFLAG00006015	AFLA_046880	422.576	890.949	1.0761	2.9402e-09	conserved hypothetical protein
	CADAFLAG00006040	AFLA_047130	31.9336	126.356	1.9843	3.1802e-07	conserved hypothetical protein
	CADAFLAG00006075	AFLA_054660	832.924	1747.27	1.0688	2.2803e-17	aspartic-type endopeptidase (OpsB), putative
	CADAFLAG00006154	AFLA_055450	451.542	216.342	-1.0615	3.7477e-43	translation elongation factor eEF-1 subunit gamma, putative
	CADAFLAG00006164	AFLA_055550	225.711	712.527	1.6585	3.4438e-26	conserved hypothetical protein
	CADAFLAG00006237	AFLA_056280	484.187	1496.89	1.6283	1.8625e-52	conserved hypothetical protein
	CADAFLAG00006339	AFLA_057300	193.857	404.131	1.0598	0.0003064	conserved hypothetical protein
	CADAFLAG00006403	AFLA_057940	141.505	329.39	1.2189	1.8415e-05	conserved hypothetical protein
	CADAFLAG00006405	AFLA_057960	0	138.436	7.2489	8.5808e-27	conserved hypothetical protein
	CADAFLAG00006407	AFLA_057980	1587.58	4094.02	1.3667	3.4704e-90	conserved hypothetical protein
	CADAFLAG00006507	AFLA_058980	112.895	4.06973	-4.7939	1.5395e-32	conserved hypothetical protein
	CADAFLAG00006508	AFLA_058990	33.2394	1.16278	-4.8372	7.8244e-10	bicyclomycin resistance protein, putative
	CADAFLAG00006556	AFLA_059470	8.86384	56.5241	2.6729	1.1067e-05	LipA and NB-ARC domain protein
	CADAFLAG00006557	AFLA_059480	8.94298	73.9658	3.048	8.5144e-09	C4-dicarboxylate transporter/malic acid transport protein
	CADAFLAG00006604	AFLA_059950	28.9262	9.62525	-1.5875	0.00019764	oxidoreductase, FAD-binding, putative
	CADAFLAG00006627	AFLA_060180	9.18041	47.8678	2.3824	0.00039688	conserved hypothetical protein
	CADAFLAG00006635	AFLA_060260	466.658	1939.65	2.0554	3.3928e-114	heat shock protein Hsp30/Hsp42, putative
	CADAFLAG00006643	AFLA_060340	248.583	651.093	1.3891	3.4232e-15	conserved hypothetical protein
	CADAFLAG00006678	AFLA_060690	17.9651	5.16792	-1.7975	0.0028546	cytochrome P450, putative
	CADAFLAG00006698	AFLA_060890	198.328	549.027	1.469	5.9293e-15	amino acid transporter, putative
	CADAFLAG00006826	AFLA_062170	223.416	574.672	1.363	9.2273e-13	AI-BP family protein
	CADAFLAG00006839	AFLA_062300	1.06841	45.8007	5.4218	4.3899e-09	conserved hypothetical protein
	CADAFLAG00006855	AFLA_062460	276.995	867.112	1.6464	2.8739e-31	non-classical export protein Nce102, putative
	CADAFLAG00007053	AFLA_131740	55.7156	187.337	1.7495	4.463e-08	aromatic ring-opening dioxygenase LigB subunit, putative
	CADAFLAG00007060	AFLA_131810	88.9946	313.37	1.8161	2.2273e-14	efflux pump antibiotic resistance protein, putative
	CADAFLAG00007106	AFLA_132270	27.5412	93.4101	1.762	0.00024728	DUF775 domain protein
	CADAFLAG00007118	AFLA_132390	58.6043	28.4881	-1.0406	8.027e-06	oxidoreductase, short chain dehydrogenase/reductase family
	CADAFLAG00007133	AFLA_132540	458.506	972.279	1.0844	2.4421e-10	thioredoxin TrxA
	CADAFLAG00007291	AFLA_134120	31.4983	15.1162	-1.0592	0.0019503	orotate phosphoribosyltransferase
	CADAFLAG00007326	AFLA_134480	73.4828	640.305	3.1233	3.6317e-76	6-phosphogluconate dehydrogenase family protein
	CADAFLAG00007357	AFLA_134790	141.782	300.837	1.0853	0.0014643	pyruvate dehydrogenase kinase
	CADAFLAG00007359	AFLA_134810	204.62	92.3119	-1.1484	3.5251e-21	adenylosuccinate lyase Ade13, putative
	CADAFLAG00007361	AFLA_134830	538.518	1091.53	1.0193	3.3148e-09	phospholipase A2 (PlaA), putative
	CADAFLAG00007371	AFLA_134930	1040.2	2320.65	1.1577	1.8879e-30	mitochondrial phosphate transporter Pic2, putative
	CADAFLAG00007402	AFLA_135240	67.1515	171.316	1.3512	0.00047675	carnitine acetyl transferase
	CADAFLAG00007410	AFLA_135320	95.8403	332.232	1.7935	8.1697e-15	MFS multidrug transporter, putative
	CADAFLAG00007448	AFLA_135700	4815.8	10347.1	1.1034	5.7132e-115	allergenic cerato-platanin Asp F13
	CADAFLAG00007475	AFLA_135970	416.64	1019.69	1.2913	4.0894e-19	calcineurin binding protein, putative
	CADAFLAG00007535	AFLA_136570	699.927	2043.2	1.5456	7.8999e-63	cytochrome c
	CADAFLAG00007551	AFLA_136730	798.102	1630.15	1.0304	3.9575e-14	mitochondrial pyruvate dehydrogenase kinase, putative
	CADAFLAG00007589	AFLA_137110	2.69081	29.4571	3.4525	0.00023203	extracellular serine-rich protein, putative
	CADAFLAG00007597	AFLA_137190	3.36351	90.5677	4.751	1.6223e-16	conserved hypothetical protein
	CADAFLAG00007598	AFLA_137200	10.1697	149.611	3.8789	4.9959e-23	chitin synthase, putative
	CADAFLAG00007610	AFLA_137320	57.1797	21.7053	-1.3975	2.1734e-07	C2H2 conidiation transcription factor FlbC
	CADAFLAG00007626	AFLA_137480	528.546	2225.56	2.0741	1.8321e-133	SH3 domain protein
	CADAFLAG00007688	AFLA_138110	68.2595	3.42374	-4.3174	2.3179e-19	lactonohydrolase, putative
	CADAFLAG00007922	AFLA_064970	379.206	1669.5	2.1384	2.2937e-106	benzodiazepine receptor family protein
	CADAFLAG00007998	AFLA_065740	29.1636	139.405	2.257	4.2477e-10	7-dehydrocholesterol reductase, putative
	CADAFLAG00008020	AFLA_065960	116.14	22.4158	-2.3733	2.9985e-23	fucose-specific lectin FleA
	CADAFLAG00008041	AFLA_066170	24.4547	4.65113	-2.3945	2.9057e-05	conserved hypothetical protein
	CADAFLAG00008134	AFLA_067100	2443.65	8050.71	1.7201	0	mitochondrial hypoxia responsive domain protein
	CADAFLAG00008181	AFLA_067570	276.837	918.274	1.7299	2.9863e-37	arrestin domain protein
	CADAFLAG00008188	AFLA_067640	108.147	380.488	1.8149	2.2648e-17	alternative NADH-dehydrogenase
	CADAFLAG00008201	AFLA_067770	23.0302	92.6995	2.009	1.4875e-05	PQ loop repeat protein
	CADAFLAG00008256	AFLA_068320	1906.68	6762.87	1.8266	0	conserved hypothetical protein
	CADAFLAG00008257	AFLA_068330	487.116	1533.13	1.6541	7.7099e-56	RNA export mediator Gle1, putative
	CADAFLAG00008261	AFLA_068370	73.839	368.925	2.3209	1.6491e-27	heat shock protein/chaperonin HSP78, putative
	CADAFLAG00008285	AFLA_068610	30.786	13.3074	-1.21	0.00094838	conserved hypothetical protein
	CADAFLAG00008308	AFLA_068840	31.5379	12.1446	-1.3768	0.00029918	glycine cleavage system T protein
	CADAFLAG00008313	AFLA_068890	5.22334	45.0901	3.1098	1.1448e-05	mutt/nudix hydrolase, putative
	CADAFLAG00008327	AFLA_069030	106.327	242.44	1.1891	0.00069968	conserved hypothetical protein
	CADAFLAG00008358	AFLA_069340	60.7015	235.269	1.9545	1.0347e-12	MSF drug transporter, putative
	CADAFLAG00008361	AFLA_069370	3887.03	8660.91	1.1558	3.5038e-113	phosphoglycerate kinase PgkA, putative
	CADAFLAG00008371	AFLA_069470	398.24	973.959	1.2902	3.0771e-18	conserved hypothetical protein
	CADAFLAG00008408	AFLA_069840	524.747	1109.49	1.0802	1.4006e-11	conserved hypothetical protein
	CADAFLAG00008425	AFLA_070010	1073	2979.11	1.4732	8.0436e-81	conserved hypothetical protein
	CADAFLAG00008434	AFLA_070100	46.5352	17.8293	-1.3841	4.7979e-06	importin beta-4 subunit, putative
	CADAFLAG00008435	AFLA_070110	178.86	358.007	1.0012	0.00352	patched sphingolipid transporter (Ncr1), putative
	CADAFLAG00008506	AFLA_070820	119.108	309.752	1.3788	2.7699e-07	3-hydroxymethyl-3-methylglutaryl-Coenzyme A lyase, putative
	CADAFLAG00008574	AFLA_071500	124.964	52.0022	-1.2649	2.6906e-14	translation initiation inhibitor, putative
	CADAFLAG00008587	AFLA_071630	880.488	420.152	-1.0674	1.6394e-84	polysaccharide synthase Cps1, putative
	CADAFLAG00008609	AFLA_089230	156.265	402.581	1.3653	4.1875e-09	mitochondrial enoyl reductase, putative
	CADAFLAG00008672	AFLA_089860	247.792	517.373	1.0621	2.5539e-05	lipase 1 precursor, putative
	CADAFLAG00008735	AFLA_090500	413.079	1465.75	1.8272	2.7902e-67	mitochondrial phosphate carrier protein, putative
	CADAFLAG00008818	AFLA_091330	294.644	872.99	1.567	7.2134e-28	conserved hypothetical protein
	CADAFLAG00008851	AFLA_091660	308.216	146.704	-1.071	9.7658e-30	Ctr copper transporter, putative
	CADAFLAG00008852	AFLA_091670	101.815	36.9506	-1.4623	2.1439e-13	metalloreductase, putative
	CADAFLAG00008857	AFLA_091720	892.162	2982.53	1.7412	1.2221e-122	conserved hypothetical protein
	CADAFLAG00008883	AFLA_091980	561.825	44.7671	-3.6496	2.6526e-148	Ctr copper transporter family protein
	CADAFLAG00008914	AFLA_092290	32.4084	102.002	1.6542	0.0004128	conserved hypothetical protein
	CADAFLAG00008954	AFLA_092690	27.6995	12.2092	-1.1819	0.0022809	Leucine carboxyl methyltransferase family
	CADAFLAG00008960	AFLA_092750	314.231	761.363	1.2768	7.0221e-14	LON domain serine protease, putative
	CADAFLAG00009020	AFLA_093350	138.023	364.274	1.4001	7.244e-09	WD repeat protein
	CADAFLAG00009031	AFLA_093460	220.726	469.957	1.0903	2.5132e-05	conserved hypothetical protein
	CADAFLAG00009051	AFLA_093660	3335.54	11430.3	1.7769	0	solid-state culture expressed protein (Aos23), putative
	CADAFLAG00009077	AFLA_093920	33.8725	119.379	1.8174	9.5855e-06	DUF1264 domain protein
	CADAFLAG00009103	AFLA_094180	147.401	303.357	1.0413	0.0037114	conserved hypothetical protein
	CADAFLAG00009242	AFLA_095570	168.809	351.548	1.0583	0.00094913	RNA annealing protein Yra1, putative
	CADAFLAG00009295	AFLA_096110	22.9906	83.0743	1.8534	0.00025447	conserved hypothetical protein
	CADAFLAG00009399	AFLA_123400	586.161	2534.02	2.1121	1.4299e-157	sensor histidine kinase/response regulator, putative
	CADAFLAG00009416	AFLA_123580	68.8926	191.019	1.4713	1.6785e-05	hypothetical protein
	CADAFLAG00009431	AFLA_123730	87.293	391.728	2.1659	1.1183e-25	conserved hypothetical protein
	CADAFLAG00009478	AFLA_124200	24.2569	596.959	4.6212	1.0927e-105	conserved hypothetical protein
	CADAFLAG00009556	AFLA_124980	3.9175	45.9299	3.5514	1.0248e-06	4-carboxymuconolactone decarboxylase, putative
	CADAFLAG00009558	AFLA_125000	1.66197	23.0618	3.7945	0.00072319	bicyclomycin resistance protein, putative
	CADAFLAG00009567	AFLA_125090	6.29175	1068.98	7.4086	2.0929e-204	catechol dioxygenase, putative
	CADAFLAG00009648	AFLA_125900	11.8712	69.4439	2.5484	2.1634e-06	metalloproteinase, putative
	CADAFLAG00009697	AFLA_126390	36.0094	118.474	1.7181	4.4196e-05	oxidoreductase 2-nitropropane dioxygenase family, putative
	CADAFLAG00009819	AFLA_127610	4099.73	8869.37	1.1133	9.5259e-102	high expression lethality protein Hel10, putative
	CADAFLAG00009821	AFLA_127630	28.4514	11.434	-1.3152	0.00094418	60S ribosome biogenesis protein Rrp14, putative
	CADAFLAG00009839	AFLA_127810	439.947	909.876	1.0483	1.3436e-08	CBS and PB1 domain protein
	CADAFLAG00009847	AFLA_127890	131.85	388.369	1.5585	2.0542e-12	protein phophatase 2C family protein
	CADAFLAG00009893	AFLA_128350	10.4862	0	-5.3428	0.0018187	conserved hypothetical protein
	CADAFLAG00009895	AFLA_128370	15.8283	1.16278	-3.7669	0.00012784	conserved hypothetical protein
	CADAFLAG00009933	AFLA_128750	149.775	61.1106	-1.2933	1.9567e-17	assimilatory sulfite reductase
	CADAFLAG00009935	AFLA_128770	188.357	537.851	1.5137	7.6421e-16	conserved hypothetical protein
	CADAFLAG00009943	AFLA_128850	459.218	1129	1.2978	1.9106e-21	conserved hypothetical protein
	CADAFLAG00009975	AFLA_129170	43.6465	147.996	1.7616	1.454e-06	conserved hypothetical protein
	CADAFLAG00010003	AFLA_129450	16.3823	3.16535	-2.3717	0.0010949	MFS transporter, putative
	CADAFLAG00010019	AFLA_129610	430.371	1312.33	1.6085	1.2185e-44	NADH-ubiquinone oxidoreductase 64 kDa subunit, putative
	CADAFLAG00010044	AFLA_129860	411.733	1794.43	2.1237	8.8036e-113	conserved hypothetical protein
	CADAFLAG00010048	AFLA_129900	93.4265	222.479	1.2518	0.00037315	siderochrome-iron transporter MirC
	CADAFLAG00010071	AFLA_130130	119.583	328.227	1.4567	6.5935e-09	conserved hypothetical protein
	CADAFLAG00010211	AFLA_001450	8.34942	61.369	2.8778	8.2839e-07	conserved hypothetical protein
	CADAFLAG00010212	AFLA_001460	177.198	952.576	2.4265	1.0671e-76	deoxyribodipyrimidine photo-lyase Phr1, putative
	CADAFLAG00010213	AFLA_001470	122.234	452.516	1.8883	1.93e-22	conserved hypothetical protein
	CADAFLAG00010248	AFLA_001820	25.8397	90.4385	1.8073	0.00019745	hypothetical protein
	CADAFLAG00010284	AFLA_002180	22.5157	88.1776	1.9695	4.0659e-05	conserved hypothetical protein
	CADAFLAG00010351	AFLA_002850	108.978	246.187	1.1757	0.0008254	calcium binding protein Caleosin, putative
	CADAFLAG00010364	AFLA_002980	227.611	637.398	1.4856	7.8742e-18	N,N-dimethylglycine oxidase
	CADAFLAG00010375	AFLA_003090	242.529	892.822	1.8802	1.1239e-43	conserved hypothetical protein
	CADAFLAG00010389	AFLA_003230	351.705	836.234	1.2495	2.9951e-14	conserved hypothetical protein
	CADAFLAG00010391	AFLA_003250	112.856	295.734	1.3898	4.0037e-07	conserved hypothetical protein
	CADAFLAG00010392	AFLA_003260	216.254	572.153	1.4037	8.8543e-14	rhomboid family membrane protein
	CADAFLAG00010393	AFLA_003270	192.789	409.105	1.0855	0.00012399	DHHC zinc finger membrane protein
	CADAFLAG00010462	AFLA_003960	45.0315	16.7311	-1.4284	4.969e-06	hypothetical protein
	CADAFLAG00010511	AFLA_004450	66.0831	23.837	-1.4711	6.8394e-09	nonribosomal peptide synthase, putative
	CADAFLAG00010535	AFLA_004690	572.311	1764.78	1.6246	1.5878e-61	conserved hypothetical protein
	CADAFLAG00010660	AFLA_005950	156.304	575.835	1.8813	3.0235e-28	stress response RCI peptide, putative
	CADAFLAG00010759	AFLA_006960	1397.44	3051.27	1.1266	1.915e-36	molecular chaperone and allergen Mod-E/Hsp90/Hsp1
	CADAFLAG00010774	AFLA_007110	74.8678	225.386	1.59	9.7551e-08	peroxisomal membrane protein Pmp47, putative
	CADAFLAG00010861	AFLA_048690	7089.02	14591.1	1.0414	5.2185e-131	alcohol dehydrogenase, putative
	CADAFLAG00010931	AFLA_049390	330.574	855.678	1.3721	3.4813e-19	malate synthase AcuE
	CADAFLAG00010935	AFLA_049430	321.987	1022.34	1.6668	5.7834e-38	conserved hypothetical protein
	CADAFLAG00010983	AFLA_049910	65.8061	401.418	2.6088	1.4177e-36	conserved hypothetical protein
	CADAFLAG00010996	AFLA_050040	153.099	357.103	1.2219	6.5198e-06	DnaJ domain protein
	CADAFLAG00010998	AFLA_050060	50.0174	149.611	1.5807	3.1854e-05	sterol o-acyltransferase (APE2), putative
	CADAFLAG00011013	AFLA_050210	114.557	246.833	1.1075	0.0032257	conserved hypothetical protein
	CADAFLAG00011106	AFLA_051150	165.129	336.625	1.0276	0.0027151	inositol phospholipid biosynthesis protein Scs3, putative
	CADAFLAG00011127	AFLA_051360	2066.46	6947.1	1.7492	2.2173e-289	conserved hypothetical protein
	CADAFLAG00011159	AFLA_051680	129.436	58.2037	-1.1531	1.4229e-13	conserved hypothetical protein
	CADAFLAG00011195	AFLA_052040	100.114	218.409	1.1254	0.0047241	conserved hypothetical protein
	CADAFLAG00011231	AFLA_052400	259.544	1382.03	2.4127	4.1791e-110	isocitrate lyase AcuD
	CADAFLAG00011277	AFLA_052860	1752.43	5388.46	1.6205	6.6324e-187	chaperone/heat shock protein Hsp12, putative
	CADAFLAG00011329	AFLA_053390	1262.98	2727.82	1.1109	5.3937e-31	GPI-anchored cell wall beta-1,3-endoglucanase EglC
	CADAFLAG00011358	AFLA_053680	98.1354	337.982	1.7841	6.871e-15	conserved hypothetical protein
	CADAFLAG00011395	AFLA_054050	17.8464	422.929	4.5667	2.4634e-74	ABC multidrug transporter, putative
	CADAFLAG00011445	AFLA_054550	35.9698	197.931	2.4601	1.6753e-16	myo inositol dehydrogenase, putative
	CADAFLAG00011453	AFLA_097150	11.5151	69.7669	2.599	1.2778e-06	conserved hypothetical protein
	CADAFLAG00011471	AFLA_097330	41.0348	19.6381	-1.0632	0.00025983	sugar transporter, putative
	CADAFLAG00011475	AFLA_097370	973.638	2265.42	1.2183	3.2724e-35	conserved hypothetical protein
	CADAFLAG00011513	AFLA_097750	18.8357	5.62011	-1.7448	0.0025369	conserved hypothetical protein
	CADAFLAG00011528	AFLA_097900	28.6096	13.1782	-1.1183	0.0025707	sugar transporter, putative
	CADAFLAG00011531	AFLA_097930	26.8685	11.6278	-1.2083	0.0024053	sorbitol/xylitol dehydrogenase, putative
	CADAFLAG00011534	AFLA_097960	198.962	624.091	1.6493	1.1258e-22	mitochondrial chaperone ATPase (Bcs1), putative
	CADAFLAG00011562	AFLA_098240	23.1489	83.1389	1.8446	0.00027561	D-xylulose kinase
	CADAFLAG00011563	AFLA_098250	85.1562	323.964	1.9276	7.0277e-17	cation efflux family protein, putative
	CADAFLAG00011593	AFLA_098550	30.3507	14.7286	-1.0431	0.002675	nitrilase, putative
	CADAFLAG00011638	AFLA_099000	199.278	834.231	2.0657	1.1891e-49	Cu,Zn superoxide dismutase SOD1
	CADAFLAG00011641	AFLA_099030	56.3487	143.151	1.3451	0.0019301	ubiquitin conjugating enzyme (UbcC), putative
	CADAFLAG00011643	AFLA_099050	42.499	135.141	1.669	2.2322e-05	conserved hypothetical protein
	CADAFLAG00011713	AFLA_099760	140.318	47.351	-1.5672	1.5417e-19	conserved hypothetical protein
	CADAFLAG00011727	AFLA_099900	434.961	983.584	1.1772	8.0531e-14	integral membrane protein
	CADAFLAG00011733	AFLA_099960	142.732	71.2527	-1.0023	4.0444e-13	argininosuccinate lyase
	CADAFLAG00011754	AFLA_100170	95.1676	212.014	1.1556	0.0032729	complex I intermediate associated protein (Cia30), putative
	CADAFLAG00011761	AFLA_100240	5.89604	35.8524	2.6043	0.0011221	glucose dehydrogenase, putative
	CADAFLAG00011806	AFLA_100690	183.727	88.5006	-1.0538	1.3681e-17	3'-phosphoadenosine-5'-phosphosulfate reductase Met16, putative
	CADAFLAG00011823	AFLA_100860	98.5311	266.212	1.4339	5.2711e-07	Rho GTPase Rho3
	CADAFLAG00011915	AFLA_101780	67.5077	30.3615	-1.1528	2.8593e-07	NADH-cytochrome B5 reductase, putative
	CADAFLAG00011956	AFLA_102200	28.2931	124.03	2.1322	3.8005e-08	conserved hypothetical protein
	CADAFLAG00011976	AFLA_102400	45.1502	14.9224	-1.5973	1.1533e-06	siderophore biosynthesis enzyme, putative
	CADAFLAG00012099	AFLA_103640	454.47	1974.53	2.1193	1.4778e-123	C6 transcription factor (Fcr1), putative
	CADAFLAG00012108	AFLA_103730	383.876	868.727	1.1783	2.7384e-12	alpha,alpha-trehalose-phosphate synthase subunit Tps2, putative
	CADAFLAG00012121	AFLA_103860	151.279	313.305	1.0504	0.0025106	oxysterol binding protein (Orp8), putative
	CADAFLAG00012196	AFLA_116240	19.1522	126.937	2.7285	1.2621e-12	hypothetical protein
	CADAFLAG00012197	AFLA_116250	0	38.9532	6.4837	5.5659e-08	conserved hypothetical protein
	CADAFLAG00012240	AFLA_116680	7.835	53.8109	2.7799	9.579e-06	white collar, putative
	CADAFLAG00012265	AFLA_116930	62.6009	176.355	1.4942	2.5797e-05	conserved hypothetical protein
	CADAFLAG00012271	AFLA_116990	368.403	985.134	1.419	3.3977e-24	MFS monosaccharide transporter, putative
	CADAFLAG00012300	AFLA_117280	57.7733	7.81647	-2.8858	1.6026e-13	2-methylcitrate dehydratase (PrpD), putative
	CADAFLAG00012301	AFLA_139370	52.8665	18.7983	-1.4918	2.8204e-07	fatty acid synthase beta subunit FasB, putative
	CADAFLAG00012306	AFLA_117340	61.4929	4.52193	-3.7654	1.1724e-16	immune-responsive protein, putative
	CADAFLAG00012307	AFLA_117350	77.2025	13.8888	-2.4747	4.3967e-16	gluconolactonase precursor, putative
	CADAFLAG00012309	AFLA_117370	718.921	250.709	-1.5198	1.4842e-96	conserved hypothetical protein
	CADAFLAG00012310	AFLA_117380	40.2434	13.6304	-1.5619	7.1197e-06	gluconolactonase precursor, putative
	CADAFLAG00012311	AFLA_117390	453.876	54.7153	-3.0523	1.8663e-108	alpha-ketoglutarate-dependent sulfonate dioxygenase, putative
	CADAFLAG00012313	AFLA_117410	62.0469	6.78289	-3.1934	1.9214e-15	citrate synthase, putative
	CADAFLAG00012314	AFLA_139380	117.248	12.2092	-3.2635	2.9118e-29	fatty acid synthase alpha subunit FasA, putative
	CADAFLAG00012327	AFLA_117550	35.3762	13.372	-1.4036	8.9344e-05	hypothetical protein
	CADAFLAG00012367	AFLA_117950	50.6901	543.859	3.4235	1.058e-72	ABC multidrug transporter, putative
	CADAFLAG00012416	AFLA_118440	0	23.3848	4.6834	0.00014704	NRPS-like enzyme, putative
	CADAFLAG00012422	AFLA_118500	436.623	1179.71	1.434	9.0982e-30	period circadian protein, putative
	CADAFLAG00012429	AFLA_118570	116.061	255.36	1.1376	0.0014179	short-chain dehydrogenases/reductase, putative
	CADAFLAG00012430	AFLA_118580	21.7639	77.5188	1.8326	0.00054903	conserved hypothetical protein
	CADAFLAG00012433	AFLA_118610	44.4379	21.0593	-1.0773	0.00011301	FAD monooxygenase, putative
	CADAFLAG00012501	AFLA_119290	831.698	2763.41	1.7323	2.5144e-112	phosphofructokinase, putative
	CADAFLAG00012503	AFLA_119310	356.73	1706.51	2.2581	1.3951e-120	conserved hypothetical protein
	CADAFLAG00012506	AFLA_119340	839.058	2290.03	1.4485	2.4753e-59	conserved hypothetical protein
	CADAFLAG00012524	AFLA_119520	253.451	874.993	1.7876	2.9008e-38	arrestin domain containing protein, putative
	CADAFLAG00012527	AFLA_119550	1673.6	3383.31	1.0155	2.1445e-27	pentatricopeptide repeat protein
	CADAFLAG00012570	AFLA_119980	41.945	110.4	1.3962	0.0048245	two-component sensor protein histidine protein kinase, putative
	CADAFLAG00012598	AFLA_120260	70.1589	328.292	2.2263	1.0272e-22	nitroreductase family protein, putative
	CADAFLAG00012709	AFLA_121370	364.249	996.374	1.4518	4.912e-26	1,3-beta-glucanosyltransferase, putative
	CADAFLAG00012730	AFLA_121580	536.144	1426.02	1.4113	1.9678e-34	C-4 methyl sterol oxidase, putative
	CADAFLAG00012790	AFLA_122180	6.13346	33.7207	2.4589	0.0031267	conserved hypothetical protein
	CADAFLAG00012828	AFLA_122570	10.1301	49.3536	2.2845	0.00056681	C6 transcription factor, putative
	CADAFLAG00012865	AFLA_007540	13.0979	89.9218	2.7793	2.605e-09	glutathione S-transferase, putative
	CADAFLAG00012892	AFLA_007810	21.5265	6.71829	-1.6799	0.0013304	gibberellin 20-oxidase family protein
	CADAFLAG00012930	AFLA_008190	442.955	1604.19	1.8566	2.6316e-76	conserved hypothetical protein
	CADAFLAG00012959	AFLA_008480	932.801	1982.28	1.0875	6.1972e-21	CFEM domain protein
	CADAFLAG00012972	AFLA_008620	89.2716	241.471	1.4356	2.0679e-06	ankyrin repeat-containing protein, putative
	CADAFLAG00012973	AFLA_008630	193.303	605.034	1.6462	6.862e-22	hypothetical protein
	CADAFLAG00012979	AFLA_008690	56.507	266.988	2.2403	9.4073e-19	conserved hypothetical protein
	CADAFLAG00013184	AFLA_010740	33.1603	9.94824	-1.7369	2.1529e-05	lysosomal protective protein precursor, putative
	CADAFLAG00013189	AFLA_010790	41.0348	15.8267	-1.3745	2.3033e-05	elongation factor 1 gamma, putative
	CADAFLAG00013190	AFLA_010800	23.505	7.10589	-1.7259	0.00058018	conserved hypothetical protein
	CADAFLAG00013264	AFLA_011540	11.7525	92.2473	2.9725	1.7148e-10	conserved hypothetical protein
	CADAFLAG00013364	AFLA_114460	194.174	576.61	1.5702	1.316e-18	conserved hypothetical protein
	CADAFLAG00013401	AFLA_114830	349.924	1134.03	1.6964	6.6781e-44	aminopeptidase, putative
	CADAFLAG00013404	AFLA_114860	269.279	609.233	1.1779	9.7206e-09	conserved hypothetical protein
	CADAFLAG00013409	AFLA_114910	26.9477	123.061	2.1911	1.6497e-08	AN1 zinc finger protein
	CADAFLAG00013422	AFLA_115040	47.4057	141.989	1.5826	5.3868e-05	3-hydroxybutyryl-CoA dehydrogenase, putative
	CADAFLAG00013450	AFLA_115320	66.5975	158.203	1.2482	0.0041529	ubiquitin fusion degradation protein (Ufd1), putative
	CADAFLAG00011929	AFLA_101920	249	76	-1.71207	1.2492e-88	extracellular developmental signal biosynthesis protein FluG
	CADAFLAG00006026	AFLA_046990	8564	3508	-1.28764	1.4349e-55	APSES transcription factor StuA (stunted)
	Novel00046		104.388	251.419	1.2681	8.6501e-05	//
	Novel00107		28.3722	84.883	1.581	0.0032328	//
	Novel00297		1138.61	3347.52	1.5558	1.0057e-104	//
	Novel00510		6.25218	48.0616	2.9425	1.3378e-05	//
	Novel00696		15.8679	4.19893	-1.918	0.0042298	//
	Novel00714		65.0147	173.771	1.4184	0.00012771	//
