# Supplementary material for: Deep sequencing analysis of transcriptomes in Aspergillus flavus in response to resveratrol
Source: BMC Microbiol. 2015 Sep 16;15:182. doi: 10.1186/s12866-015-0513-6 (PMC4589122; doi:10.1186/s12866-015-0513-6)
Supplement: Additional file 7: — Gene expression and differentially expressed genes in secondary metabolism gene clusters of A. flavus. RPKM: reads per kilobase per million reads; q value: corrected p value; log2(fold_change) = log2(AM-Res/AM). (XLS 175 kb) [file 12866_2015_513_MOESM7_ESM.xls]

## Sheet: Sheet1
	Additional file 7 - Gene expression and differentially expressed genes in secondary metabolism gene clusters of A. flavus
	RPKM: Reads Per Kilo bases per Million reads.
	q value is corrected p value.
	log2(fold change): log2(AM-Res/AM)
	Cluster	Gene Name	locus				RPKM		Log2(AM-Res/AM)	q value	DEG	Annotated gene function
			Scaffold	Strand	5'end	3' end	AM (CK)	AM-Res (Treatment)
	1	AFLA_002900	EQ963482.1	-	639511	646830	12.9793	14.4197	0.151832	0.70274		polyketide synthase, putative
	1	AFLA_002910	EQ963482.1	+	647376	648098	24.6819	23.739	-0.0561931	0.88787		conserved hypothetical protein
	1	AFLA_002920	EQ963482.1	+	648825	650784	0.058911	0.032824	-0.843785	0.88787		flavonoid 3-hydroxylase, putative
	2	AFLA_004360	EQ963482.1	-	1085996	1087391	0.0465449	0	_	_		alcohol dehydrogenase, putative
	2	AFLA_004370	EQ963482.1	-	1088155	1090139	5.59962	2.48936	-1.16955	0.37344		cytochrome P450 oxidoreductase, putative
	2	AFLA_004380	EQ963482.1	-	1092880	1095120	0.754559	0.531064	-0.50675	0.87998		xylosidase : arabinofuranosidase, putative
	2	AFLA_004390	EQ963482.1	+	1095738	1096878	0.0884481	0	_	_		conserved hypothetical protein
	2	AFLA_004400	EQ963482.1	+	1098417	1098812	6.63709	36.9805	2.47814	0.060576		trypsin Inhibitor like cysteine rich domain containing protein
	2	AFLA_004410	EQ963482.1	-	1099638	1100003	0	0	_	_		conserved hypothetical protein
	2	AFLA_004420	EQ963482.1	-	1102369	1103238	6.60616	5.15315	-0.358358	0.83807		phospholipase D precursor, putative
	2	AFLA_004430	EQ963482.1	-	1106632	1108599	0	0	_	_		conserved hypothetical protein
	2	AFLA_004440	EQ963482.1	-	1109751	1113845	0.0882735	0.0281053	-1.65114	0.84927		ABC multidrug transporter, putative
	2	AFLA_004450	EQ963482.1	+	1115175	1131702	5.3195	1.3098	-2.02194	6.8394e-09	yes	nonribosomal peptide synthase (NRPS), putative
	3	AFLA_005290	EQ963482.1	+	1394180	1396515	1.16538	0.738447	-0.658229	0.82139		conserved hypothetical protein
	3	AFLA_005300	EQ963482.1	-	1397292	1400018	0	0	_	_		ankyrin repeat-containing protein, putative
	3	AFLA_005310	EQ963482.1	-	1401884	1404510	0.577541	0.367765	-0.65114	0.87936		vacuolar ATP synthase proteolipid subunit, putative
	3	AFLA_005320	EQ963482.1	-	1405582	1413778	0	0	_	_		polyketide synthase, putative
	3	AFLA_005330	EQ963482.1	+	1414409	1415233	0	0	_	_		conserved hypothetical protein
	3	AFLA_005340	EQ963482.1	-	1416530	1417565	0	0	_	_		conserved hypothetical protein
	3	AFLA_005350	EQ963482.1	+	1419712	1419981	0	0	_	_		hypothetical protein
	3	AFLA_005360	EQ963482.1	+	1422063	1423775	0.167757	0.031157	-2.42875	0.83223		conserved hypothetical protein
	4	AFLA_005360	EQ963482.1	+	1422063	1423775	0.167757	0.031157	-2.42875	0.83223		conserved hypothetical protein
	4	AFLA_005370	EQ963482.1	-	1423861	1424685	7.84362	6.8842	-0.18823	0.87998		conserved hypothetical protein
	4	AFLA_005380	EQ963482.1	-	1425756	1426512	0	0	_	_		hypothetical protein
	4	AFLA_005390	EQ963482.1	-	1428285	1429687	2.20451	1.34717	-0.710518	0.79355		conserved hypothetical protein
	4	AFLA_005400	EQ963482.1	-	1431949	1432543	8.66387	6.29181	-0.461537	0.82948		ankyrin repeat-containing protein, putative
	4	AFLA_005410	EQ963482.1	-	1432677	1436220	6.42214	3.88068	-0.726745	0.36707		5-AMP-activated protein kinase, putative
	4	AFLA_005420	EQ963482.1	+	1437084	1437629	0	0.117819	_	_		hypothetical protein
	4	AFLA_005430	EQ963482.1	+	1439576	1440704	48.4308	34.154	-0.503869	0.27765		hypothetical protein
	4	AFLA_005440	EQ963482.1	-	1442264	1450225	0.0243553	0.0203554	-0.258822	0.89673		nonribosomal peptide synthase, putative
	4	AFLA_005450	EQ963482.1	-	1451477	1452599	0	0	_	_		conserved hypothetical protein
	4	AFLA_005460	EQ963482.1	-	1454392	1455020	0.175438	0	_	_		cytochrome P450, putative
	4	AFLA_005470	EQ963482.1	-	1456979	1462681	0.760233	0	_	_		hypothetical protein
	4	AFLA_005480	EQ963482.1	-	1464173	1467244	24.2494	17.5743	-0.464483	0.3158		nADP transhydrogenase, putative
	4	AFLA_005490	EQ963482.1	-	1467296	1468016	28.1216	18.0355	-0.640845	0.47075		nADP transhydrogenase, putative
	4	AFLA_005500	EQ963482.1	+	1470462	1470930	55.2348	40.6935	-0.44078	0.69608		hypothetical protein
	4	AFLA_005510	EQ963482.1	+	1470936	1472722	84.563	73.785	-0.196698	0.55198		amino acid permease, putative
	4	AFLA_005520	EQ963482.1	-	1473372	1475253	6.79062	2.84156	-1.25686	0.25323		C6 transcription factor, putative
	5	AFLA_006170	EQ963482.1	-	1664602	1671252	1.18507	0.647838	-0.871266	0.57088		polyketide synthetase PksP
	5	AFLA_006180	EQ963482.1	-	1672714	1674194	0.175054	0.117044	-0.58075	0.88787		conidial pigment biosynthesis oxidase Arb2/brown2
	5	AFLA_006190	EQ963482.1	-	1674196	1674837	0.311004	0.115524	-1.42875	0.87998		multicopper oxidase, putative
	5	AFLA_006200	EQ963482.1	-	1675887	1676207	0.420129	0.468174	0.156215	0.89673		hypothetical protein
	5	AFLA_006210	EQ963482.1	+	1676835	1680653	5.84418	2.75315	-1.08592	0.13431		SH3 domain protein (Cyk3), putative
	5	AFLA_006220	EQ963482.1	-	1681265	1682653	21.275	16.2152	-0.391812	0.59091		exopolyphosphatase, putative
	5	AFLA_006230	EQ963482.1	+	1683111	1684316	5.00392	4.82383	-0.0528804	0.89673		1-aminocyclopropane-1-carboxylate deaminase, putative
	6	AFLA_008650	EQ963486.1	-	309992	310570	0.330878	0	_	_		short-chain dehydrogenases/reductase, putative
	6	AFLA_008660	EQ963486.1	+	310965	312334	0.886938	0.29651	-1.58075	0.83406		hypothetical protein
	6	AFLA_008670	EQ963486.1	+	313672	314862	0.0804276	0.0448127	-0.843785	0.88787		conserved hypothetical protein
	6	AFLA_008680	EQ963486.1	+	315538	316891	0	0	_	_		conserved hypothetical protein
	6	AFLA_008690	EQ963486.1	+	317335	317789	168.873	544.657	1.68941	9.4073e-19	yes	conserved hypothetical protein
	6	AFLA_008700	EQ963486.1	+	318905	319923	0.0659706	0	_	_		monooxygenase, putative
	6	AFLA_008710	EQ963486.1	+	320117	320587	0	0.267528	_	_		monooxygenase, putative
	6	AFLA_008720	EQ963486.1	-	322531	323658	2.55438	0.602144	-2.08479	0.51409		conserved hypothetical protein
	6	AFLA_008730	EQ963486.1	-	323871	324248	1.14035	0.282391	-2.01371	0.81779		hypothetical protein
	6	AFLA_008740	EQ963486.1	-	324646	325659	6.53109	2.62816	-1.31327	0.49176		oxidoreductase, short chain dehydrogenase/reductase family
	6	AFLA_008750	EQ963486.1	-	327354	327942	0.464997	0.129543	-1.84378	0.86276		hypothetical protein
	6	AFLA_008760	EQ963486.1	-	328544	332785	0.0242627	0.0405561	0.741178	0.88787		multidrug resistance protein, putative
	6	AFLA_008770	EQ963486.1	-	333887	349578	0.00612855	0	_	_		nonribosomal peptide synthase, putative
	7	AFLA_009980	EQ963486.1	+	680721	684644	0	0	_	_		ABC multidrug transporter, putative
	7	AFLA_009990	EQ963486.1	-	685466	686495	0.845822	1.2371	0.548533	0.87129		1-aminocyclopropane-1-carboxylate oxidase, putative
	7	AFLA_010000	EQ963486.1	+	687862	693859	1.07313	0.956683	-0.165713	0.88222		polyketide synthase, putative
	7	AFLA_010010	EQ963486.1	+	694790	699670	2.27649	1.83702	-0.309448	0.81212		nonribosomal peptide synthase, putative
	7	AFLA_010020	EQ963486.1	-	700414	704524	2.68267	1.23564	-1.11841	0.33957		nonribosomal peptide synthase, putative
	7	AFLA_010030	EQ963486.1	+	705078	706213	3.50674	2.0053	-0.80631	0.74495		oxidoreductase, 2OG-Fe(II) oxygenase family, putative
	7	AFLA_010040	EQ963486.1	-	707433	708998	0.699922	0.557118	-0.329212	0.88762		conserved hypothetical protein
	7	AFLA_010050	EQ963486.1	+	710601	711737	1.2957	2.57835	0.992716	0.7385		alcohol dehydrogenase, putative
	8	AFLA_010550	EQ963486.1	-	810512	811536	0.987519	1.345	0.445722	0.87998		O-methyltransferase family protein
	8	AFLA_010560	EQ963486.1	-	811769	812044	0	0.193376	_	_		hypothetical protein
	8	AFLA_010570	EQ963486.1	-	814191	814602	33.6651	40.8024	0.277402	0.82829		hypothetical protein
	8	AFLA_010580	EQ963486.1	+	815096	838441	12.6255	9.62857	-0.390947	0.014209		nonribosomal peptide synthase, putative
	8	AFLA_010590	EQ963486.1	-	840788	841108	1.04443	1.49641	0.518785	0.88762		siderophore biosynthesis lipase/esterase, putative
	8	AFLA_010600	EQ963486.1	-	844747	846222	0.0340403	0.0379331	0.156215	0.89673		siderophore biosynthesis acetylase AceI, putative
	8	AFLA_010610	EQ963486.1	+	846539	847423	0.293472	0.19622	-0.58075	0.88787		enoyl-CoA hydratase/isomerase family protein
	8	AFLA_010620	EQ963486.1	+	848792	855147	2.39359	1.25322	-0.933539	0.32686		nonribosomal siderophore peptide synthase Sid2
	8	AFLA_010630	EQ963486.1	-	855974	859957	6.32344	6.83224	0.11165	0.86462		ABC multidrug transporter SidT
	8	AFLA_010640	EQ963486.1	+	860965	862908	1.09826	1.16415	0.0840654	0.89673		MFS siderophore transporter, putative
	9	AFLA_017760	EQ963474.1	+	1339127	1341356	1.67668	2.11213	0.333093	0.85912		phenol 2-monooxygenase, putative
	9	AFLA_017770	EQ963474.1	+	1341770	1342859	14.5521	8.44924	-0.784331	0.4265		D-isomer specific 2-hydroxyacid dehydrogenase family protein
	9	AFLA_017780	EQ963474.1	+	1343225	1345672	27.3426	24.1078	-0.181654	0.7257		oligopeptide transporter, OPT family, putative
	9	AFLA_017790	EQ963474.1	-	1345971	1346287	19.0458	19.3512	0.0229487	0.89673		hypothetical protein
	9	AFLA_017800	EQ963474.1	-	1346497	1348575	8.29345	4.98035	-0.735725	0.41366		SH3 domain protein
	9	AFLA_017810	EQ963474.1	-	1350671	1352033	40.3174	25.5571	-0.657679	0.15974		cell division protein kinase (Ctk1), putative
	9	AFLA_017820	EQ963474.1	+	1352556	1355626	56.5238	86.6264	0.615947	0.00047047	yes	conserved hypothetical protein
	9	AFLA_017830	EQ963474.1	+	1359214	1360086	69.6399	36.0414	-0.950261	0.03245		small nuclear ribonucleoprotein complex protein Nhp2, putative
	9	AFLA_017840	EQ963474.1	+	1361134	1364487	0.478468	0.195501	-1.29124	0.76369		NRPS-like enzyme, putative
	9	AFLA_017850	EQ963474.1	-	1365370	1366175	1194.69	1166.88	-0.033985	0.80528		conserved hypothetical protein
	9	AFLA_017860	EQ963474.1	-	1367376	1367860	3183.82	5559.14	0.804101	5.1929e-62	yes	hypothetical protein
	9	AFLA_017870	EQ963474.1	+	1370500	1372497	29.4944	12.363	-1.25442	0.0097105		GTP-binding protein
	9	AFLA_017880	EQ963474.1	-	1372394	1373191	320.574	317.982	-0.0117139	0.89506		conserved hypothetical protein
	9	AFLA_017890	EQ963474.1	+	1373490	1375204	21.0724	19.9742	-0.0772155	0.87998		SET domain protein
	9	AFLA_017900	EQ963474.1	+	1378298	1381120	44.9567	38.6493	-0.218092	0.52078		C6 transcription factor FacB/Cat8
	9	AFLA_017910	EQ963474.1	+	1383156	1386103	274	169.648	-0.691629	6.6055e-13		transketolase TktA
	9	AFLA_017920	EQ963474.1	-	1386461	1388119	350.244	166.741	-1.07075	3.1519e-15		spermidine synthase
	9	AFLA_017930	EQ963474.1	+	1389267	1390330	1.37792	0.582431	-1.24233	0.77502		conserved hypothetical protein
	9	AFLA_017940	EQ963474.1	-	1390827	1392098	0.481353	0	_	_		hypothetical protein
	10	AFLA_022810	EQ963473.1	+	4125	5886	0.458761	0.20449	-1.16571	0.83807		sugar transporter, putative
	10	AFLA_022820	EQ963473.1	-	7454	10959	0.124079	0.0614529	-1.01371	0.8656		conserved hypothetical protein
	10	AFLA_022830	EQ963473.1	+	11750	13504	0.491227	0.121645	-2.01371	0.74714		conserved hypothetical protein
	10	AFLA_022840	EQ963473.1	-	15005	16614	0	0.0342787	_	_		allantoate permease, putative
	10	AFLA_022850	EQ963473.1	+	16942	17796	0	0	_	_		conserved hypothetical protein
	10	AFLA_022860	EQ963473.1	-	19673	20098	21.3615	38.7134	0.857823	0.34432		hypothetical protein
	10	AFLA_022870	EQ963473.1	-	20652	21929	22.1485	29.1081	0.394216	0.52625		conserved hypothetical protein
	10	AFLA_022880	EQ963473.1	-	22398	25237	57.2451	51.9214	-0.140824	0.73229		oligopeptide transporter, putative
	10	AFLA_022990	EQ963473.1	+	26396	27139	4.69934	3.08467	-0.607345	0.80437		conserved hypothetical protein
	10	AFLA_023000	EQ963473.1	-	30057	31125	1.17735	0.629757	-0.902678	0.83298		Ankyrin domain protein
	10	AFLA_023010	EQ963473.1	+	32707	33814	0.481353	0.335251	-0.521857	0.88781		GA4 desaturase family protein
	10	AFLA_023020	EQ963473.1	-	34356	37421	0.0156212	0.0174077	0.156215	0.89673		NRPS-like enzyme, putative
	10	AFLA_023030	EQ963473.1	+	38036	39695	0.0621202	0	_	_		cytochrome P450 oxidoreductase GliC-like, putative
	10	AFLA_023040	EQ963473.1	+	39903	42021	2.816	1.54371	-0.867244	0.63475		C6 transcription factor, putative
	10	AFLA_023050	EQ963473.1	+	42622	44123	3.27947	2.08829	-0.65114	0.7688		MFS transporter, putative
	11	AFLA_028640	EQ963473.1	+	1570900	1572733	0.150897	0.0672614	-1.16571	0.87936		cytochrome P450 sterol C-22 desaturase, putative
	11	AFLA_028650	EQ963473.1	+	1573422	1574996	38.035	43.502	0.193755	0.71223		Rhodanese domain protein
	11	AFLA_028660	EQ963473.1	-	1574431	1578642	30.3649	13.6607	-1.15237	4.7747e-06		mitochondrial translation initiation factor IF-2, putative
	11	AFLA_028670	EQ963473.1	-	1578892	1582838	15.8131	7.82665	-1.01465	0.013451		conserved hypothetical protein
	11	AFLA_028680	EQ963473.1	+	1584430	1585591	15.7248	6.88885	-1.19071	0.25882		TBC domain protein, putative
	11	AFLA_028690	EQ963473.1	+	1585925	1587022	87.384	76.7589	-0.187034	0.68361		Yip1 domain family
	11	AFLA_028700	EQ963473.1	-	1587194	1588291	616.546	428.394	-0.525271	1.9176e-05		ubiquitin UbiA, putative
	11	AFLA_028710	EQ963473.1	+	1590345	1591103	42.3417	35.5109	-0.253814	0.73647		short chain type dehydrogenase, putative
	11	AFLA_028720	EQ963473.1	-	1592347	1595382	0.0157756	0	_	_		NRPS-like enzyme, putative
	12	AFLA_038600	EQ963476.1	-	143335	152441	2.96659	2.0146	-0.558316	0.43344		nonribosomal peptide synthase, putative
	12	AFLA_038610	EQ963476.1	-	155841	156723	62.6171	51.5028	-0.281906	0.62289		Ankyrin repeat protein
	12	AFLA_038620	EQ963476.1	+	156808	158806	61.3805	53.1509	-0.207687	0.69708		branched-chain amino acid aminotransferase, putative
	12	AFLA_038630	EQ963476.1	-	159465	161321	8.13305	3.8938	-1.06262	0.30859		cytochrome P450, putative
	12	AFLA_038640	EQ963476.1	+	162029	167698	3.52949	1.44394	-1.28945	0.12717		fatty acid synthase alpha subunit, putative
	12	AFLA_038650	EQ963476.1	+	168208	169443	40.4547	17.6179	-1.19927	0.005539		aspartic-type endopeptidase, putative
	12	AFLA_038660	EQ963476.1	+	170125	170419	0.791647	0.661635	-0.258822	0.89673		hypothetical protein
	12	AFLA_038670	EQ963476.1	+	171097	173060	5.20677	3.75438	-0.471816	0.78865		MFS transporter, putative
	13	AFLA_041540	EQ963476.1	+	884862	888121	48.8835	26.6459	-0.875435	0.00026792		C6 transcription factor Ctf1A, putative
	13	AFLA_041550	EQ963476.1	+	888719	890082	77.6883	47.7758	-0.701418	0.015734		cystathionine beta-lyase MetG
	13	AFLA_041560	EQ963476.1	+	890819	891815	30.1956	42.9135	0.507095	0.35572		conserved hypothetical protein
	13	AFLA_041570	EQ963476.1	-	892256	893539	14.5226	9.08929	-0.676057	0.52537		conserved hypothetical protein
	13	AFLA_041580	EQ963476.1	+	894565	895281	86.3076	53.2816	-0.695851	0.11675		estradiol 17 beta-dehydrogenase, putative
	13	AFLA_041590	EQ963476.1	+	896003	897496	74.5669	52.5145	-0.50582	0.072771		peroxisomal multifunctional beta-oxidation protein (MFP), putative
	13	AFLA_041600	EQ963476.1	+	898173	900320	40.2467	31.6305	-0.347551	0.33586		RING finger protein (Zin), putative
	13	AFLA_041610	EQ963476.1	-	901113	904196	0.302174	0.149658	-1.01371	0.84261		NRPS-like enzyme, putative
	14	AFLA_045490	EQ963476.1	-	1948240	1949614	0.0732334	0.163217	1.15622	0.87998		dimethylallyl tryptophan synthase, putative
	14	AFLA_045500	EQ963476.1	-	1950597	1952535	0	0	_	_		cytochrome P450, putative
	14	AFLA_045510	EQ963476.1	-	1953325	1954117	0	0	_	_		integral membrane protein
	14	AFLA_045520	EQ963476.1	+	1954480	1954970	0	0	_	_		integral membrane protein
	14	AFLA_045530	EQ963476.1	+	1955281	1955670	0	0	_	_		conserved hypothetical protein
	14	AFLA_045540	EQ963476.1	+	1956126	1957964	0.0307017	0	_	_		cytochrome P450, putative
	14	AFLA_045550	EQ963476.1	-	1959493	1959813	1.49205	0.166268	-3.16571	0.75667		hypothetical protein
	14	AFLA_045560	EQ963476.1	+	1959838	1961722	1.01227	0.51567	-0.973068	0.79583		carboxylic acid transport protein
	15	AFLA_053760	EQ963483.1	+	1667661	1669317	25.6923	13.3637	-0.943023	0.095958		hypothetical protein
	15	AFLA_053770	EQ963483.1	-	1670504	1671364	1.05691	0.557894	-0.921787	0.84884		PKS-like enzyme, putative
	15	AFLA_053780	EQ963483.1	-	1671444	1672498	1.50888	0.433918	-1.79798	0.68513		PKS-like enzyme, putative
	15	AFLA_053790	EQ963483.1	-	1672510	1673157	0.886938	0.576548	-0.621392	0.87998		hypothetical protein
	15	AFLA_053800	EQ963483.1	+	1674145	1674690	1.67074	1.03434	-0.691782	0.88222		hypothetical protein
	15	AFLA_053810	EQ963483.1	-	1675102	1676347	2.66081	0.763739	-1.80072	0.50116		alpha-ketoglutarate-dependent taurine dioxygenase
	15	AFLA_053820	EQ963483.1	+	1676994	1678678	1.75399	0.438782	-1.99906	0.54658		FAD dependent oxidoreductase, putative
	15	AFLA_053830	EQ963483.1	+	1679345	1681385	0.0336103	0.037454	0.156215	0.89673		MFS transporter Liz1/Seo1, putative
	15	AFLA_053840	EQ963483.1	-	1681736	1684405	2.67277	3.4182	0.354899	0.8063		conserved hypothetical protein
	15	AFLA_053850	EQ963483.1	+	1685920	1686438	0	0	_	_		hypothetical protein
	15	AFLA_053860	EQ963483.1	+	1686559	1687040	0.221735	0.494184	1.15622	0.88762		hypothetical protein
	15	AFLA_053870	EQ963483.1	-	1688441	1697503	1.48844	0.608174	-1.29124	0.21054		polyketide synthase, putative
	15	AFLA_053880	EQ963483.1	-	1698657	1698878	0.647225	0.240414	-1.42875	0.87998		hypothetical protein
	15	AFLA_053890	EQ963483.1	-	1698957	1700363	1.45135	1.13213	-0.358358	0.87936		acetylcholinesterase, putative
	15	AFLA_053900	EQ963483.1	+	1701195	1702415	1.96129	0.524539	-1.90268	0.55799		conserved hypothetical protein
	15	AFLA_053910	EQ963483.1	+	1703485	1705440	2.70272	1.78607	-0.597624	0.7907		pantothenate transporter, putative
	16	AFLA_054040	EQ963483.1	-	1731120	1733389	34.6733	21.0809	-0.717892	0.061362		conserved hypothetical protein
	16	AFLA_054050	EQ963483.1	-	1735124	1739456	5.07054	82.0248	4.01585	2.4634e-74	yes	ABC multidrug transporter, putative
	16	AFLA_054060	EQ963483.1	-	1742205	1743152	2.82922	9.34571	1.7239	0.41312		ATP/GTP-binding protein, putative
	16	AFLA_054070	EQ963483.1	+	1743632	1744351	1.13085	3.85464	1.76919	0.54573		conserved hypothetical protein
	16	AFLA_054080	EQ963483.1	+	1745043	1746458	0.0676478	0.150768	1.15622	0.87998		Na(+)/H(+) antiporter, putative
	16	AFLA_054090	EQ963483.1	-	1746910	1755004	0.00619996	0.0207269	1.74118	0.87129		polyketide synthase, putative
	17	AFLA_054150	EQ963483.1	-	1771906	1773799	0.0818712	0.0608227	-0.428747	0.89662		cycloheximide resistance protein, putative
	17	AFLA_054160	EQ963483.1	-	1776669	1776896	0.939111	0	_	_		hypothetical protein
	17	AFLA_054170	EQ963483.1	+	1779348	1780047	6.05565	0.306735	-4.30322	0.22384		MYB3r3, putative
	17	AFLA_054180	EQ963483.1	+	1780104	1780841	6.81428	0.433918	-3.97307	0.10887		conserved hypothetical protein
	17	AFLA_054190	EQ963483.1	-	1781681	1783808	0.0994697	0.0554225	-0.843785	0.88762		conserved hypothetical protein
	17	AFLA_054200	EQ963483.1	+	1784579	1784976	0	0	_	_		hypothetical protein
	17	AFLA_054210	EQ963483.1	+	1786459	1789666	6.44736	1.90614	-1.75805	0.25758		ankyrin repeat-containing protein, putative
	17	AFLA_054220	EQ963483.1	-	1789892	1790957	0	0	_	_		conserved hypothetical protein
	17	AFLA_054230	EQ963483.1	+	1792366	1793172	0.118698	0	_	_		conserved hypothetical protein
	17	AFLA_054240	EQ963483.1	-	1794408	1794995	1.14035	1.17999	0.0493	0.89673		conserved hypothetical protein
	17	AFLA_054250	EQ963483.1	+	1796004	1797472	0.311004	0.115524	-1.42875	0.84884		conserved hypothetical protein
	17	AFLA_054260	EQ963483.1	+	1798533	1800305	0.216578	0.206868	-0.0661772	0.89673		MFS transporter, putative
	17	AFLA_054270	EQ963483.1	-	1800767	1804577	0.0127515	0.0426293	1.74118	0.87129		NRPS-like enzyme, putative
	17	AFLA_054280	EQ963483.1	+	1806437	1806883	0	0.164728	_	_		conserved hypothetical protein
	17	AFLA_054290	EQ963483.1	-	1807107	1808143	0	0	_	_		aldehyde reductase I (ARI), putative
	17	AFLA_054300	EQ963483.1	+	1808950	1810677	0.0659706	0.14703	1.15622	0.87998		pantothenate transporter, putative
	17	AFLA_054310	EQ963483.1	-	1810986	1813183	0.608462	0.355167	-0.776671	0.85336		conserved hypothetical protein
	17	AFLA_054320	EQ963483.1	+	1815250	1816027	2.07946	0.747505	-1.47605	0.73261		NPP1 domain protein, putative
	17	AFLA_054330	EQ963483.1	+	1816477	1817198	0	0.190274	_	_		conserved hypothetical protein
	17	AFLA_054340	EQ963483.1	+	1817631	1818735	71.323	52.5457	-0.440795	0.26504		isoflavone reductase family protein
	17	AFLA_054350	EQ963483.1	+	1819378	1820568	52.7203	24.4677	-1.10748	0.0030915		actin-binding protein Fragmin, putative
	17	AFLA_054360	EQ963483.1	-	1821491	1822361	0.667987	0.297751	-1.16571	0.856		conserved hypothetical protein
	17	AFLA_054370	EQ963483.1	+	1823709	1824744	6.16274	4.48821	-0.45743	0.80148		short-chain dehydrogenase, putative
	17	AFLA_054380	EQ963483.1	+	1826952	1827287	3.13596	2.06498	-0.602777	0.8656		hypothetical protein
	17	AFLA_054390	EQ963483.1	+	1827371	1829206	5.92162	3.2558	-0.862978	0.47305		conserved hypothetical protein
	18	AFLA_059950	EQ963477.1	+	1389270	1390926	22.7049	5.15721	-2.13834	0.00019764	yes	oxidoreductase, FAD-binding, putative
	18	AFLA_059960	EQ963477.1	+	1392496	1393509	0.944668	0.10527	-3.16571	0.64149		conserved hypothetical protein
	18	AFLA_059970	EQ963477.1	-	1393864	1394858	216.322	115.897	-0.900341	1.1533e-06		short-chain dehydrogenase, putative
	18	AFLA_059980	EQ963477.1	+	1396349	1397996	2.35142	0.827471	-1.50675	0.61057		choline dehydrogenase, putative
	18	AFLA_059990	EQ963477.1	-	1398469	1401933	3.71848	0.462317	-3.00776	0.018179		O-methyltransferase, putative
	18	AFLA_060000	EQ963477.1	+	1402360	1403600	2.90271	0.606499	-2.25882	0.41737		metallo-beta-lactamase domain protein
	18	AFLA_060010	EQ963477.1	+	1404376	1406005	0.437394	0.0348153	-3.65114	0.68791		PKS-like enzyme, putative
	18	AFLA_060020	EQ963477.1	+	1406717	1410633	1.18306	0.226813	-2.38294	0.27752		PKS-like enzyme, putative
	18	AFLA_060030	EQ963477.1	+	1413349	1415692	136.942	63.9389	-1.0988	4.8521e-08		hypothetical protein
	18	AFLA_060040	EQ963477.1	-	1415945	1417282	33.6168	13.5264	-1.31341	0.0094097		integral membrane protein
	18	AFLA_060050	EQ963477.1	+	1417975	1419747	32.2975	17.0052	-0.925442	0.032825		GABA permease, putative
	18	AFLA_060060	EQ963477.1	-	1421139	1422811	0.633527	0.31769	-0.995788	0.83534		conserved hypothetical protein
	18	AFLA_060070	EQ963477.1	+	1423650	1425562	13.3477	8.02037	-0.73485	0.3745		conserved hypothetical protein
	18	AFLA_060080	EQ963477.1	-	1426642	1432029	20.8705	9.50607	-1.13454	0.00012756		ABC transporter, putative
	18	AFLA_060090	EQ963477.1	-	1433008	1434636	2.18175	1.8138	-0.266476	0.87998		conserved hypothetical protein
	19	AFLA_060680	EQ963477.1	-	1584884	1586324	7.98244	1.62436	-2.29696	0.057263		dimethylallyl tryptophan synthase, putative
	19	AFLA_060690	EQ963477.1	+	1586494	1588261	13.9924	2.74759	-2.34841	0.0028546	yes	cytochrome P450, putative
	19	AFLA_060700	EQ963477.1	+	1588821	1591089	2.85672	0.497408	-2.52186	0.16237		phenylalanine ammonia-lyase, putative
	19	AFLA_060710	EQ963477.1	+	1591507	1592955	85.0655	56.8439	-0.58157	0.033727		toxin biosynthesis protein, putative
	19	AFLA_060720	EQ963477.1	+	1593450	1595034	1.33857	0.43658	-1.61637	0.66073		D-lactate dehydrogenase, putative
	19	AFLA_060730	EQ963477.1	-	1595566	1597426	8.70812	4.0891	-1.09058	0.2419		endosomal sorting complex protein TSG101, putative
	19	AFLA_060740	EQ963477.1	-	1597858	1599038	7.02455	3.22603	-1.12264	0.43624		mating-type alpha-pheromone receptor PreB
	19	AFLA_060750	EQ963477.1	-	1600398	1602691	20.0184	10.9015	-0.8768	0.072259		Golgi transport protein Sly1, putative
	19	AFLA_060760	EQ963477.1	+	1604191	1608539	21.1011	13.0513	-0.693124	0.077354		conserved hypothetical protein
	20	AFLA_062820	EQ963477.1	-	2153493	2161415	2.05656	0.626921	-1.71388	0.061344		polyketide synthase, putative
	20	AFLA_062830	EQ963477.1	-	2163155	2164703	44.6816	16.1869	-1.46486	9.4402e-05		monoxygenase, putative
	20	AFLA_062840	EQ963477.1	+	2165747	2166541	16.8083	4.36374	-1.94554	0.060058		conserved hypothetical protein
	20	AFLA_062850	EQ963477.1	-	2167549	2169231	83.7232	74.8411	-0.161795	0.62222		fatty acid desaturase, putative
	20	AFLA_062860	EQ963477.1	+	2170305	2177042	5.40219	1.92481	-1.48883	0.0051164		polyketide synthase, putative
	20	AFLA_062870	EQ963477.1	+	2179433	2180158	0	0	_	_		conserved hypothetical protein
	20	AFLA_062880	EQ963477.1	-	2180961	2181794	0.122807	0	_	_		short chain dehydrogenase/oxidoreductase, putative
	20	AFLA_062890	EQ963477.1	-	2183270	2183855	1.33378	1.21607	-0.133291	0.89673		hypothetical protein
	20	AFLA_062900	EQ963477.1	+	2185955	2188081	30.3535	26.1214	-0.216635	0.66838		glycerol-3-phosphate O-acyltransferase, putative
	20	AFLA_062910	EQ963477.1	+	2188732	2190898	3.56334	1.96979	-0.85519	0.63475		proline-specific permease, putative
	20	AFLA_062920	EQ963477.1	+	2191254	2191889	18.3747	7.72046	-1.25096	0.25688		conserved hypothetical protein
	20	AFLA_062930	EQ963477.1	-	2192936	2193971	3.32803	2.9024	-0.197422	0.88762		glycosyl hydrolase, family 43, putative
	20	AFLA_062940	EQ963477.1	-	2195885	2197440	0	0	_	_		choline transport protein, putative
	20	AFLA_062950	EQ963477.1	-	2197476	2197888	0	0	_	_		hypothetical protein
	20	AFLA_062960	EQ963477.1	+	2198253	2200384	0	0	_	_		conserved hypothetical protein
	20	AFLA_062970	EQ963477.1	-	2201302	2203545	0	0	_	_		copper/topaquinone oxidase, putative
	20	AFLA_062980	EQ963477.1	-	2204236	2205280	0	0	_	_		conserved hypothetical protein
	20	AFLA_062990	EQ963477.1	+	2205524	2206837	0	0	_	_		1-aminocyclopropane-1-carboxylate oxidase, putative
	21	AFLA_064240	EQ963479.1	-	25905	35391	2.2027	1.29816	-0.762804	0.33571		nonribosomal peptide synthase, putative
	21	AFLA_064250	EQ963479.1	+	36311	37102	5.41666	1.98556	-1.44786	0.55112		phenol 2-monooxygenase, putative
	21	AFLA_064260	EQ963479.1	-	38582	40510	1.56903	1.1365	-0.465273	0.86276		oligopeptide transporter, putative
	21	AFLA_064270	EQ963479.1	+	41154	42314	3.71785	1.02357	-1.86086	0.40699		gibberellin 2-oxidase, putative
	21	AFLA_064280	EQ963479.1	+	42851	44016	1.2513	0.336579	-1.89441	0.6844		N-methyltransferase, putative
	21	AFLA_064290	EQ963479.1	-	44443	45186	5.27871	1.14778	-2.20134	0.34901		O-methyltransferase, putative
	21	AFLA_064300	EQ963479.1	-	45453	46964	1.63315	0.854247	-0.934933	0.76812		fructosyl amino acid oxidase, putative
	21	AFLA_064310	EQ963479.1	+	47408	47725	3.7653	1.17485	-1.68029	0.73648		hypothetical protein
	21	AFLA_064320	EQ963479.1	+	47758	50991	4.81134	2.57633	-0.901118	0.5647		oligopeptide transporter, putative
	21	AFLA_064330	EQ963479.1	-	51418	53073	0.549516	0.0966882	-2.50675	0.69608		conserved hypothetical protein
	21	AFLA_064340	EQ963479.1	-	55171	55971	0.358761	0	_	_		conserved hypothetical protein
	21	AFLA_064350	EQ963479.1	+	57672	59455	0.0929993	0.13818	0.571253	0.88787		MFS transporter, putative
	21	AFLA_064360	EQ963479.1	-	60297	64898	0.17965	0.0533852	-1.75068	0.79046		ABC multidrug transporter, putative
	21	AFLA_064370	EQ963479.1	+	65641	68076	3.6842	2.15803	-0.771635	0.6283		C6 transcription factor, putative
	21	AFLA_064380	EQ963479.1	-	68974	70972	0.16063	0.328167	1.03068	0.856		conserved hypothetical protein
	21	AFLA_064390	EQ963479.1	-	71207	73019	0	0.0358682	_	_		cytochrome P450 oxidoreductase GliF
	21	AFLA_064400	EQ963479.1	+	73235	75054	0.0648979	0	_	_		benzoate 4-monooxygenase cytochrome P450, putative
	21	AFLA_064410	EQ963479.1	-	75158	76639	1.6208	0.993385	-0.706281	0.83223		conserved hypothetical protein
	21	AFLA_064420	EQ963479.1	-	77944	78404	0.748354	0	_	_		gliotoxin biosynthesis protein GliK
	21	AFLA_064430	EQ963479.1	+	79308	80963	0.231375	0.0966882	-1.25882	0.86112		macrolide phosphotransferase k, putative
	21	AFLA_064440	EQ963479.1	-	81563	83972	0.0897744	0.0250103	-1.84378	0.86276		transport protein, putative
	22	AFLA_064360	EQ963479.1	-	60297	64898	0.17965	0.0533852	-1.75068	0.79046		ABC multidrug transporter, putative
	22	AFLA_064370	EQ963479.1	+	65641	68076	3.6842	2.15803	-0.771635	0.6283		C6 transcription factor, putative
	22	AFLA_064380	EQ963479.1	-	68974	70972	0.16063	0.328167	1.03068	0.856		conserved hypothetical protein
	22	AFLA_064390	EQ963479.1	-	71207	73019	0	0.0358682	_	_		cytochrome P450 oxidoreductase GliF
	22	AFLA_064400	EQ963479.1	+	73235	75054	0.0648979	0	_	_		benzoate 4-monooxygenase cytochrome P450, putative
	22	AFLA_064410	EQ963479.1	-	75158	76639	1.6208	0.993385	-0.706281	0.83223		conserved hypothetical protein
	22	AFLA_064420	EQ963479.1	-	77944	78404	0.748354	0	_	_		gliotoxin biosynthesis protein GliK
	22	AFLA_064430	EQ963479.1	+	79308	80963	0.231375	0.0966882	-1.25882	0.86112		macrolide phosphotransferase k, putative
	22	AFLA_064440	EQ963479.1	-	81563	83972	0.0897744	0.0250103	-1.84378	0.86276		transport protein, putative
	22	AFLA_064450	EQ963479.1	+	84795	86027	0	0.0453843	_	_		aminotransferase GliI-like, putative
	22	AFLA_064460	EQ963479.1	+	86181	87534	0.0385625	0	_	_		conserved hypothetical protein
	22	AFLA_064470	EQ963479.1	-	87729	89655	0.0300657	0.100512	1.74118	0.87129		cytochrome P450, putative
	22	AFLA_064480	EQ963479.1	-	89773	90822	0.725677	0.485199	-0.58075	0.87998		conserved hypothetical protein
	22	AFLA_064490	EQ963479.1	+	91098	92168	1.38584	1.17369	-0.239713	0.88787		conserved hypothetical protein
	22	AFLA_064500	EQ963479.1	-	92595	93592	32.9434	19.3155	-0.770228	0.20267		conserved hypothetical protein
	22	AFLA_064510	EQ963479.1	-	94556	95613	4.57501	2.23047	-1.03643	0.62482		thioredoxin reductase GliT-like, putative
	22	AFLA_064520	EQ963479.1	+	95877	97232	4.86549	2.88039	-0.756322	0.67658		O-methyltransferase GliM-like, putative
	22	AFLA_064530	EQ963479.1	+	97373	98280	0.710987	0.504188	-0.495861	0.88762		glutathione S-transferase GliG-like, putative
	22	AFLA_064540	EQ963479.1	-	98411	100034	0.156826	0.104856	-0.58075	0.88787		cytochrome P450 oxidoreductase GliC
	22	AFLA_064550	EQ963479.1	+	100260	101660	0.0354775	0.0395347	0.156215	0.89673		membrane dipeptidase GliJ-like, putative
	22	AFLA_064560	EQ963479.1	-	101963	106889	0.00984272	0	_	_		nonribosomal peptide synthase GliP-like, putative
	22	AFLA_064570	EQ963479.1	-	107693	109552	0	0.157998	_	_		uracil permease, putative
	22	AFLA_064580	EQ963479.1	+	109800	111018	0	0.0484758	_	_		oxidoreductase, putative
	22	AFLA_064590	EQ963479.1	-	111281	112163	0	0	_	_		O-methyltransferase, putative
	22	AFLA_064600	EQ963479.1	+	112870	114311	0.034556	0	_	_		conserved hypothetical protein
	22	AFLA_064610	EQ963479.1	-	115109	116491	2.87066	3.64792	0.345693	0.86276		short-chain oxidoreductase, putative
	23	AFLA_066660	EQ963479.1	+	641926	643669	0	0	_	_		sugar transporter, putative
	23	AFLA_066670	EQ963479.1	+	644708	645803	0	0	_	_		conserved hypothetical protein
	23	AFLA_066680	EQ963479.1	+	646616	649969	0.0491227	0	_	_		beta-galactosidase, putative
	23	AFLA_066690	EQ963479.1	-	650393	651371	0	0	_	_		pyrroline-5-carboxylate reductase, putative
	23	AFLA_066700	EQ963479.1	-	652134	653630	0	0	_	_		P450 family sporulation-specific N-formyltyrosine oxidase Dit2
	23	AFLA_066710	EQ963479.1	-	653979	655109	0.0497348	0.110845	1.15622	0.88762		conserved hypothetical protein
	23	AFLA_066720	EQ963479.1	+	655460	671802	0.0359637	0.023378	-0.621392	0.87998		nonribosomal peptide synthase, putative
	23	AFLA_066730	EQ963479.1	+	673317	674393	12.8964	10.7537	-0.262143	0.81779		alcohol dehydrogenase, putative
	23	AFLA_066740	EQ963479.1	+	676143	677540	5.21844	4.38606	-0.250694	0.86462		MSF multidrug transporter, putative
	23	AFLA_066750	EQ963479.1	+	678960	681518	0.474409	3.65466	2.94554	0.055303		periplasmic beta-glucosidase precursor, putative
	23	AFLA_066760	EQ963479.1	+	682176	685132	0	0	_	_		conserved hypothetical protein
	23	AFLA_066770	EQ963479.1	-	686534	688074	26.2135	13.3053	-0.978313	0.062836		oxidoreductase, FAD-binding, putative
	23	AFLA_066780	EQ963479.1	+	688382	690085	1.72816	0.64193	-1.42875	0.6894		geranylgeranyl pyrophosphate synthase, putative
	23	AFLA_066790	EQ963479.1	+	690975	693451	0.048897	0	_	_		conserved hypothetical protein
	23	AFLA_066800	EQ963479.1	-	694459	695070	0.317183	0	_	_		cytochrome B2, putative
	23	AFLA_066810	EQ963479.1	+	696628	697948	11.1595	6.19574	-0.848928	0.41377		conserved hypothetical protein
	23	AFLA_066820	EQ963479.1	+	698602	699772	14.842	7.34475	-1.0149	0.29394		quinone oxidoreductase, putative
	23	AFLA_066830	EQ963479.1	-	701610	703972	2.6817	1.22887	-1.12582	0.5637		conserved hypothetical protein
	23	AFLA_066840	EQ963479.1	-	704693	716533	1.20535	1.1629	-0.051726	0.89193		hybrid PKS/NRPS enzyme, putative
	23	AFLA_066850	EQ963479.1	+	716818	717296	4.17773	1.33014	-1.65114	0.72312		conserved hypothetical protein
	23	AFLA_066860	EQ963479.1	-	717626	719404	7.75679	4.14905	-0.902678	0.38754		conserved hypothetical protein
	23	AFLA_066870	EQ963479.1	-	719479	719901	5.54808	2.90202	-0.934933	0.76812		conserved hypothetical protein
	23	AFLA_066880	EQ963479.1	+	720534	722044	0.368936	0.411128	0.156215	0.89673		monocarboxylate transporter, putative
	23	AFLA_066890	EQ963479.1	-	722643	724554	0.533208	0.174761	-1.60932	0.79046		cytochrome P450, putative
	23	AFLA_066900	EQ963479.1	+	726830	729366	0.057774	0.0214603	-1.42875	0.87998		conserved hypothetical protein
	23	AFLA_066910	EQ963479.1	-	730081	731221	0.132306	0	_	_		conserved hypothetical protein
	23	AFLA_066920	EQ963479.1	+	731458	732722	0.160049	0.133764	-0.258822	0.89673		alcohol dehydrogenase, putative
	23	AFLA_066930	EQ963479.1	-	732934	734586	5.21687	3.36201	-0.633862	0.68542		cytochrome P450, putative
	23	AFLA_066940	EQ963479.1	+	734919	736312	6.58346	3.89743	-0.756322	0.63105		O-methyltransferase, putative
	23	AFLA_066950	EQ963479.1	+	736840	738244	23.1139	13.085	-0.820848	0.18253		conserved hypothetical protein
	23	AFLA_066960	EQ963479.1	+	738385	738811	376.62	238.703	-0.657897	0.0043811		hypothetical protein
	23	AFLA_066970	EQ963479.1	-	739298	741453	379.565	209.167	-0.859693	1.0074e-18		conserved hypothetical protein
	23	AFLA_066980	EQ963479.1	+	742432	749952	10.1701	5.22234	-0.961563	0.0042123		polyketide synthase, putative
	24	AFLA_069330	EQ963479.1	+	1362826	1378774	88.5963	77.2711	-0.197319	0.0040246		nonribosomal peptide synthase Pes1
	24	AFLA_069340	EQ963479.1	-	1379343	1381230	44.4467	117.592	1.40365	1.0347e-12	yes	MSF drug transporter, putative
	24	AFLA_069350	EQ963479.1	-	1382210	1384658	51.8743	46.3072	-0.163784	0.67469		conserved hypothetical protein
	24	AFLA_069360	EQ963479.1	+	1385454	1386503	136.533	87.4576	-0.642593	0.020201		26 proteasome complex subunit Sem1, putative
	24	AFLA_069370	EQ963479.1	-	1386692	1388077	3751.75	5706.28	0.604988	3.5038e-113	yes	phosphoglycerate kinase PgkA, putative
	24	AFLA_069380	EQ963479.1	-	1388908	1390033	306.651	405.208	0.402064	0.0086085		integral membrane protein, Mpv17/PMP22 family, putative
	24	AFLA_069390	EQ963479.1	-	1390724	1392657	10.2885	6.87296	-0.582027	0.52868		conserved hypothetical protein
	24	AFLA_069400	EQ963479.1	+	1392947	1395528	17.7054	10.3667	-0.772232	0.11753		formin binding protein (FNB3), putative
	24	AFLA_069410	EQ963479.1	-	1396108	1399261	47.4544	22.9774	-1.04633	1.4765e-05		RNase L inhibitor of the ABC superfamily, putative
	24	AFLA_069420	EQ963479.1	+	1400187	1404641	16.2517	11.7047	-0.473509	0.21842		chromodomain helicase (Chd1), putative
	25	AFLA_070730	EQ963479.1	+	1774151	1777064	25.1855	20.6481	-0.286587	0.52228		C6 transcription factor (War1), putative
	25	AFLA_070740	EQ963479.1	-	1779468	1780336	3.04093	1.27076	-1.25882	0.76015		hypothetical protein
	25	AFLA_070750	EQ963479.1	+	1781368	1781614	2.57498	1.14778	-1.16571	0.856		hypothetical protein
	25	AFLA_070760	EQ963479.1	+	1784323	1786494	52.6679	69.2776	0.395465	0.11515		MFS transporter Fmp42, putative
	25	AFLA_070770	EQ963479.1	-	1786982	1788584	14.9265	14.9702	0.00421213	0.89888		conserved hypothetical protein
	25	AFLA_070780	EQ963479.1	-	1791721	1793654	22.9564	21.5328	-0.0923611	0.86462		acetamidase, putative
	25	AFLA_070790	EQ963479.1	-	1794436	1795038	6.38595	3.83183	-0.73687	0.84884		hypothetical protein
	25	AFLA_070800	EQ963479.1	+	1797196	1798842	110.753	78.1976	-0.502145	0.018097		conserved hypothetical protein
	25	AFLA_070810	EQ963479.1	-	1799384	1801567	3.39912	3.51903	0.0500158	0.89673		cholinesterase, putative
	25	AFLA_070820	EQ963479.1	+	1804776	1806633	79.8244	141.704	0.827983	2.7699e-07	yes	3-hydroxymethyl-3-methylglutaryl-Coenzyme A lyase, putative
	25	AFLA_070830	EQ963479.1	+	1809066	1814555	1.29773	0.977964	-0.408137	0.81164		ankyrin repeat protein
	25	AFLA_070840	EQ963479.1	+	1815175	1816971	2.82086	1.47141	-0.938942	0.66465		MFS transporter, putative
	25	AFLA_070850	EQ963479.1	-	1817090	1818468	8.12692	13.8058	0.764499	0.37353		phosphatidylserine decarboxylase family protein
	25	AFLA_070860	EQ963479.1	-	1819006	1830330	0.545555	0.372307	-0.551231	0.76205		ACV synthetase PcbAB
	25	AFLA_070870	EQ963479.1	+	1831356	1832351	1.44261	0.643035	-1.16571	0.78204		isopenicillin N synthetase PcbC
	25	AFLA_070880	EQ963479.1	+	1833085	1834369	0.178379	0.0496945	-1.84378	0.86276		acyl-coenzyme A:Isopenicillin N acyltransferase PenDE
	25	AFLA_070890	EQ963479.1	+	1836192	1836995	0	0	_	_		hypothetical protein
	25	AFLA_070900	EQ963479.1	+	1838063	1838698	0.0753061	0	_	_		conserved hypothetical protein
	25	AFLA_070910	EQ963479.1	-	1840100	1841501	0	0	_	_		aminotransferase, putative
	25	AFLA_070920	EQ963479.1	+	1842755	1845781	0	0	_	_		NRPS-like enzyme, putative
	25	AFLA_070930	EQ963479.1	-	1846933	1848663	22.3388	10.1517	-1.13783	0.03381		sugar transporter, putative
	25	AFLA_070940	EQ963479.1	-	1848985	1850669	0.614034	0.646241	0.0737531	0.89673		extracellular rhamnogalacturonase, putative
	25	AFLA_070950	EQ963479.1	+	1852565	1853933	16.6451	20.7334	0.316862	0.70801		C4-dicarboxylate transporter/malic acid transport protein, putative
	25	AFLA_070960	EQ963479.1	+	1855567	1858665	11.3026	7.34716	-0.621392	0.41703		involucrin, putative
	25	AFLA_070970	EQ963479.1	-	1858934	1860945	11.9543	14.1575	0.244045	0.7723		C6 transcription factor, putative
	25	AFLA_070980	EQ963479.1	-	1861877	1864430	6.16148	6.38114	0.0505371	0.89334		C6 transcription factor, putative
	26	AFLA_079320	EQ963472.1	-	1880467	1882763	0.988405	0.430998	-1.19742	0.72143		conserved hypothetical protein
	26	AFLA_079330	EQ963472.1	-	1883652	1885259	0.201662	0.037454	-2.42875	0.83223		amino acid transporter, putative
	26	AFLA_079340	EQ963472.1	+	1886382	1887372	0.0609347	0	_	_		dienelactone hydrolase, putative
	26	AFLA_079350	EQ963472.1	-	1890073	1890807	4.04009	3.84858	-0.0700606	0.89673		conserved hypothetical protein
	26	AFLA_079360	EQ963472.1	-	1892237	1892994	0.767543	0.684255	-0.165713	0.89673		PKS-like enzyme, putative
	26	AFLA_079370	EQ963472.1	+	1894296	1894484	5.57504	5.93021	0.089101	0.89673		hypothetical protein
	26	AFLA_079380	EQ963472.1	+	1894656	1897651	9.26563	6.51828	-0.507399	0.48713		NRPS-like enzyme, putative
	26	AFLA_079390	EQ963472.1	+	1898598	1899094	0.123759	0	_	_		hypothetical protein
	26	AFLA_079400	EQ963472.1	+	1901221	1905057	25.2018	13.729	-0.876304	0.0023818		NRPS-like enzyme, putative
	26	AFLA_079410	EQ963472.1	+	1905565	1907524	3.21959	1.48255	-1.11879	0.53299		MFS transporter, putative
	26	AFLA_079420	EQ963472.1	-	1907742	1908365	1.07456	0.0855319	-3.65114	0.68791		conserved hypothetical protein
	26	AFLA_079430	EQ963472.1	-	1910291	1911075	2.77077	1.61733	-0.776671	0.81468		amidase, putative
	26	AFLA_079440	EQ963472.1	+	1912113	1913531	1.21509	1.35404	0.156215	0.88843		allantoate permease, putative
	26	AFLA_079450	EQ963472.1	+	1913795	1914532	38.6792	19.7433	-0.970196	0.11935		ureidoglycolate hydrolase, putative
	26	AFLA_079460	EQ963472.1	-	1914711	1917746	3.14987	1.01608	-1.63228	0.21075		DNA mismatch repair protein Msh1, putative
	26	AFLA_079470	EQ963472.1	+	1918357	1924989	14.5569	9.18901	-0.663718	0.025338		pre-mRNA splicing helicase, putative
	26	AFLA_079480	EQ963472.1	+	1925515	1927778	68.5669	23.6054	-1.5384	3.9757e-11		oligopeptidase family protein
	26	AFLA_079490	EQ963472.1	+	1928248	1928799	2.16914	1.16026	-0.902678	0.83298		conserved hypothetical protein
	26	AFLA_079500	EQ963472.1	+	1929684	1930682	4.21895	3.09867	-0.445235	0.83298		xylosidase, putative
	26	AFLA_079510	EQ963472.1	-	1930791	1932862	2.68136	2.61021	-0.0388008	0.89673		MFS transporter, putative
	27	AFLA_082150	EQ963472.1	+	2646293	2652837	0.21068	0.304336	0.530611	0.856		polyketide synthase, putative
	27	AFLA_082160	EQ963472.1	-	2653373	2655374	4.39787	2.75251	-0.676057	0.68791		MFS glucose transporter, putative
	27	AFLA_082170	EQ963472.1	-	2656834	2658105	0.037653	0	_	_		efflux pump antibiotic resistance protein, putative
	27	AFLA_082180	EQ963472.1	-	2658155	2658424	72.1968	74.3253	0.0419191	0.89312		hypothetical protein
	27	AFLA_082190	EQ963472.1	-	2659280	2660107	0.0578438	0	_	_		conserved hypothetical protein
	27	AFLA_082200	EQ963472.1	-	2660638	2662665	4.52213	1.75401	-1.36635	0.30959		AAA family ATPase, putative
	27	AFLA_082210	EQ963472.1	-	2663441	2664514	5.39595	2.63381	-1.03473	0.56747		conserved hypothetical protein
	27	AFLA_082220	EQ963472.1	+	2664797	2666551	2.23781	1.70303	-0.393982	0.84884		short-chain dehydrogenase, putative
	27	AFLA_082230	EQ963472.1	-	2666670	2668353	14.8526	4.4112	-1.75147	0.019344		pantothenate transporter, putative
	27	AFLA_082240	EQ963472.1	-	2669988	2670901	306.022	320.231	0.0654778	0.7966		conserved hypothetical protein
	27	AFLA_082250	EQ963472.1	-	2672301	2674311	0.571102	0.433918	-0.396326	0.88473		GMC oxidoreductase, putative
	27	AFLA_082260	EQ963472.1	-	2675009	2676454	0.132489	0.14764	0.156215	0.89673		glycosyl transferase, putative
	27	AFLA_082270	EQ963472.1	+	2677008	2679038	0.0922826	0.0685573	-0.428747	0.89662		UDP-glucose dehydrogenase
	27	AFLA_082280	EQ963472.1	-	2679227	2680129	28.188	19.8755	-0.504092	0.55112		glutathione S-transferase, putative
	28	AFLA_082400	EQ963472.1	-	2712072	2716786	1.4667	1.1053	-0.408137	0.81164		ABC multidrug transporter, putative
	28	AFLA_082410	EQ963472.1	-	2717312	2718542	2.28737	1.6126	-0.504298	0.84997		conserved hypothetical protein
	28	AFLA_082420	EQ963472.1	+	2718976	2719365	0.665204	1.72964	1.37861	0.856		hypothetical protein
	28	AFLA_082430	EQ963472.1	+	2721452	2722705	1.90968	0.936349	-1.02821	0.7458		conserved hypothetical protein
	28	AFLA_082440	EQ963472.1	+	2723068	2723992	0.111254	0	_	_		conserved hypothetical protein
	28	AFLA_082450	EQ963472.1	-	2724533	2726036	0.0373011	0	_	_		bicyclomycin resistance protein, putative
	28	AFLA_082460	EQ963472.1	+	2726731	2727646	0.134725	0	_	_		conserved hypothetical protein
	28	AFLA_082470	EQ963472.1	-	2728379	2730410	0.0271051	0.0302048	0.156215	0.89673		AMP dependent CoA ligase, putative
	28	AFLA_082480	EQ963472.1	+	2730816	2732067	0	0	_	_		NRPS-like enzyme, putative
	29	AFLA_083240	EQ963472.1	+	2934533	2935740	21.2587	10.0334	-1.08325	0.11322		xylitol dehydrogenase LadA/XdhB
	29	AFLA_083250	EQ963472.1	-	2936772	2938131	0.2197	0.0408042	-2.42875	0.83223		dimethylallyl tryptophan synthase, putative
	29	AFLA_083260	EQ963472.1	-	2939989	2941156	10.1326	6.11128	-0.729452	0.59974		hypothetical protein
	29	AFLA_083270	EQ963472.1	-	2942091	2944114	7.22433	3.84304	-0.910616	0.4227		GABA permease, putative
	29	AFLA_083280	EQ963472.1	-	2945832	2946313	3.15972	2.22383	-0.50675	0.87998		hypothetical protein
	29	AFLA_083290	EQ963472.1	-	2947507	2948586	2.79385	2.07557	-0.428747	0.85336		translation initiation factor eif-2B, putative
	29	AFLA_083300	EQ963472.1	+	2951101	2954074	2.87295	1.09418	-1.39268	0.3429		alpha-glucosidase, putative
	29	AFLA_083310	EQ963472.1	-	2955630	2956625	5.33766	2.94724	-0.856841	0.66194		TIM barrel metal-dependent hydrolase, putative
	29	AFLA_083320	EQ963472.1	+	2957830	2959612	5.59531	3.55813	-0.653101	0.65583		MFS quinate transporter, putative
	29	AFLA_083330	EQ963472.1	-	2959979	2962748	30.1076	19.452	-0.630208	0.087084		C6 transcription factor, putative
	30	AFLA_084080	EQ963472.1	+	3177863	3178998	0.0548621	0	_	_		dimethylallyl tryptophan synthase, putative
	30	AFLA_084090	EQ963472.1	+	3179694	3181734	2.20118	1.32513	-0.732139	0.74747		C6 transcription factor, putative
	30	AFLA_084100	EQ963472.1	-	3181824	3182437	0.272129	0.505416	0.893181	0.88222		2-oxoglutarate dehydrogenase, putative
	30	AFLA_084110	EQ963472.1	-	3182578	3183015	0.218697	0.609268	1.47814	0.86276		2-oxoglutarate dehydrogenase, putative
	30	AFLA_084120	EQ963472.1	-	3183068	3183520	0.951549	0.235637	-2.01371	0.81779		2-oxoglutarate dehydrogenase, putative
	30	AFLA_084130	EQ963472.1	-	3183580	3185084	0.231375	0.294669	0.34886	0.88787		alpha-ketoglutarate dehydrogenase complex subunit Kgd1, putative
	30	AFLA_084140	EQ963472.1	-	3185676	3187206	9.2447	7.6472	-0.273696	0.82075		dihydrolipoamide acetyltransferase component of pyruvate dehydrogenase, putative
	30	AFLA_084150	EQ963472.1	+	3188069	3189193	12.467	3.84797	-1.69594	0.095779		peroxisome biosynthesis protein (Peroxine-7), putative
	30	AFLA_084160	EQ963472.1	-	3189654	3190590	105.005	33.0744	-1.66668	4.6911e-06	yes	DUF1014 domain protein
	30	AFLA_084170	EQ963472.1	-	3191475	3193357	0.0543023	0.0605123	0.156215	0.89673		L-ascorbate oxidase, putative
	30	AFLA_084180	EQ963472.1	-	3193799	3194354	2.38282	1.85872	-0.358358	0.88787		hypothetical protein
	30	AFLA_084190	EQ963472.1	-	3194506	3196602	13.0643	6.36289	-1.03787	0.10267		conserved hypothetical protein
	30	AFLA_084200	EQ963472.1	-	3197412	3198950	21.7911	16.0188	-0.443968	0.50661		C6 transcription factor, putative
	30	AFLA_084210	EQ963472.1	-	3200087	3200982	26.2386	22.2383	-0.238644	0.81779		hypothetical protein
	31	AFLA_090170	EQ963480.1	+	294013	295717	0.116959	0	_	_		MFS sugar transporter, putative
	31	AFLA_090180	EQ963480.1	-	297158	298048	3.87028	9.22477	1.25308	0.36769		alpha/beta hydrolase, putative
	31	AFLA_090190	EQ963480.1	-	298721	300318	0.0449715	0	_	_		dimethylallyl tryptophan synthase, putative
	31	AFLA_090200	EQ963480.1	+	302181	307436	0.00920166	0	_	_		nonribosomal peptide synthase, putative
	31	AFLA_090210	EQ963480.1	-	307780	309444	31.3781	15.1148	-1.0538	0.020705		amino acid permease, putative
	32	AFLA_096740	EQ963480.1	-	2014725	2016237	0	0	_	_		monoxygenase, putative
	32	AFLA_096750	EQ963480.1	-	2017183	2018354	0	0.0476961	_	_		cytochrome P450, putative
	32	AFLA_096760	EQ963480.1	+	2019179	2020813	0	0	_	_		monocarboxylate transporter, putative
	32	AFLA_096770	EQ963480.1	+	2022113	2025146	0.0336812	0.0562995	0.741178	0.88787		polyketide synthase, putative
	33	AFLA_101690	EQ963484.1	-	1195973	1197753	16.5386	12.4664	-0.407788	0.57226		alcohol dehydrogenase, putative
	33	AFLA_101700	EQ963484.1	-	1198962	1202090	10.929	8.3239	-0.392828	0.55193		NRPS-like enzyme, putative
	33	AFLA_101710	EQ963484.1	+	1202775	1203892	17.3469	17.2065	-0.0117294	0.89673		NmrA-like family protein
	33	AFLA_101720	EQ963484.1	-	1205421	1207174	0.0608186	0	_	_		cytochrome P450, putative
	33	AFLA_101730	EQ963484.1	+	1207868	1209611	0.0311814	0	_	_		ferulate-5-hydroxylase, putative
	33	AFLA_101740	EQ963484.1	-	1209968	1211563	2.32217	0.790695	-1.55428	0.53651		glycerophosphoinositol/ glycerophosphocholine transporter, putative
	34	AFLA_104210	EQ963475.1	-	14187	16695	1.01805	0.541454	-0.910899	0.7849		PKS-like enzyme, putative
	34	AFLA_104220	EQ963475.1	+	17820	20004	61.9813	34.2856	-0.854232	0.00032255		conserved hypothetical protein
	34	AFLA_104230	EQ963475.1	-	20244	22081	27.8823	11.401	-1.29019	0.0038443		MFS transporter, putative
	34	AFLA_104240	EQ963475.1	+	22682	23741	15.8063	6.36221	-1.3129	0.17273		PKS-like enzyme, putative
	34	AFLA_104250	EQ963475.1	+	24095	26449	22.1722	9.77591	-1.18145	0.009247		PKS-like enzyme, putative
	35	AFLA_105090	EQ963475.1	-	254102	256083	0.189494	0	_	_		MFS sugar transporter, putative
	35	AFLA_105100	EQ963475.1	+	256537	258553	6.75903	4.5084	-0.584202	0.60775		beta-galactosidase, putative
	35	AFLA_105110	EQ963475.1	-	258906	259414	3.08998	0.860837	-1.84378	0.72312		hypothetical protein
	35	AFLA_105120	EQ963475.1	+	259615	260166	1.21472	0.580129	-1.06618	0.84884		GNAT family acetyltransferase, putative
	35	AFLA_105130	EQ963475.1	+	260881	261653	68.7338	47.7828	-0.524528	0.28968		conserved hypothetical protein
	35	AFLA_105140	EQ963475.1	+	262532	262940	3.57834	2.91398	-0.296297	0.88762		conserved hypothetical protein
	35	AFLA_105150	EQ963475.1	+	263456	264876	0.114855	0	_	_		extracellular carboxylesterase, putative
	35	AFLA_105160	EQ963475.1	+	264930	265400	0.143828	0	_	_		hypothetical protein
	35	AFLA_105170	EQ963475.1	-	267559	269020	0.475381	0.220727	-1.10682	0.85332		O-methyltransferase, putative
	35	AFLA_105180	EQ963475.1	-	269796	270065	1.06433	0.790695	-0.428747	0.88787		hypothetical protein
	35	AFLA_105190	EQ963475.1	+	272459	275785	2.69105	2.45969	-0.129694	0.88649		NRPS-like enzyme, putative
	35	AFLA_105200	EQ963475.1	-	276383	278386	5.66419	4.76725	-0.248712	0.83916		GPI anchored endo-1,3(4)-beta-glucanase, putative
	35	AFLA_105210	EQ963475.1	-	281052	282187	0.189494	0.211165	0.156215	0.89673		conserved hypothetical protein
	35	AFLA_105220	EQ963475.1	-	282265	283050	3.04673	2.98774	-0.0282093	0.89673		short-chain type dehydrogenase, putative
	35	AFLA_105230	EQ963475.1	-	283497	284973	0.0715914	0	_	_		conserved hypothetical protein
	35	AFLA_105240	EQ963475.1	+	287341	287780	6.15968	21.4328	1.79889	0.20213		hypothetical protein
	35	AFLA_105250	EQ963475.1	-	289009	289778	3.55616	2.61379	-0.444177	0.86276		hypothetical protein
	35	AFLA_105260	EQ963475.1	-	290185	290842	3.48747	4.05903	0.218951	0.88762		hypothetical protein
	35	AFLA_105270	EQ963475.1	-	291730	292227	3.12825	12.5015	1.99867	0.27704		conserved hypothetical protein
	35	AFLA_105280	EQ963475.1	+	293919	294987	17.0874	11.0496	-0.628934	0.57683		conserved hypothetical protein
	35	AFLA_105290	EQ963475.1	-	296367	296857	1.88474	16.9258	3.16678	0.068978		3-beta hydroxysteroid dehydrogenase/isomerase, putative
	35	AFLA_105300	EQ963475.1	+	297517	298524	10.9179	14.8638	0.445103	0.69955		metallo-beta-lactamase domain protein, putative
	36	AFLA_105410	EQ963475.1	-	329911	331191	0.149554	0.0416642	-1.84378	0.86276		thioester reductase family protein, putative
	36	AFLA_105420	EQ963475.1	+	331669	332261	0	0	_	_		hypothetical protein
	36	AFLA_105430	EQ963475.1	-	332621	333929	0	0	_	_		fatty acid desaturase protein, putative
	36	AFLA_105440	EQ963475.1	-	334376	335722	0	0	_	_		cytochrome P450, putative
	36	AFLA_105450	EQ963475.1	+	336825	345056	0.045135	0	_	_		polyketide synthase, putative
	37	AFLA_108440	EQ963475.1	-	1115669	1117688	17.2953	141.802	3.03542	1.8363e-44	yes	phenol 2-monooxygenase, putative
	37	AFLA_108450	EQ963475.1	-	1118305	1119645	58.9219	34.2057	-0.784569	0.030187		TOR signaling pathway phosphatase SitA
	37	AFLA_108460	EQ963475.1	+	1120138	1121924	28.9086	14.8873	-0.957419	0.028157		nonsense-mediated mRNA decay protein Upf3, putative
	37	AFLA_108470	EQ963475.1	-	1125527	1128607	0.0163407	0	_	_		serine/threonine-protein kinase ripk4, putative
	37	AFLA_108480	EQ963475.1	-	1128640	1130127	0	0	_	_		conserved hypothetical protein
	37	AFLA_108490	EQ963475.1	+	1131013	1134029	0	0	_	_		conserved hypothetical protein
	37	AFLA_108500	EQ963475.1	+	1135150	1135625	0	0	_	_		conserved hypothetical protein
	37	AFLA_108510	EQ963475.1	+	1136497	1137111	0.233632	0.0867836	-1.42875	0.87998		conserved hypothetical protein
	37	AFLA_108520	EQ963475.1	-	1137630	1138707	0.275257	0.40898	0.571253	0.88787		hypothetical protein
	37	AFLA_108530	EQ963475.1	+	1140712	1141283	0.150612	0	_	_		conserved hypothetical protein
	37	AFLA_108540	EQ963475.1	-	1142161	1143402	53.9875	58.2708	0.110146	0.82115		NADH oxidase, putative
	37	AFLA_108550	EQ963475.1	-	1144762	1150207	0.19136	0.162471	-0.236102	0.88787		polyketide synthase, putative
	37	AFLA_108560	EQ963475.1	+	1151758	1153225	0	0	_	_		O-methyltransferase, putative
	37	AFLA_108570	EQ963475.1	-	1153809	1154883	0	0	_	_		conserved hypothetical protein
	37	AFLA_108580	EQ963475.1	-	1155495	1157254	0	0	_	_		cytochrome P450, putative
	37	AFLA_108590	EQ963475.1	+	1160173	1161070	0	0	_	_		acid phosphatase, putative
	37	AFLA_108600	EQ963475.1	-	1161182	1162076	0.119141	0.0663829	-0.843785	0.88787		conserved hypothetical protein
	37	AFLA_108610	EQ963475.1	+	1165381	1166754	0.0348578	0.310753	3.15622	0.77306		cytochrome P450, putative
	38	AFLA_109380	EQ963475.1	+	1388586	1389948	2.34778	1.76004	-0.415691	0.86112		alcohol dehydrogenase, putative
	38	AFLA_109390	EQ963475.1	+	1390969	1391828	107.21	105.033	-0.0295997	0.88787		conserved hypothetical protein
	38	AFLA_109400	EQ963475.1	-	1393611	1394651	1.84033	1.17921	-0.642151	0.84115		extracellular protein, putative
	38	AFLA_109410	EQ963475.1	+	1395653	1397964	8.98162	9.56827	0.091283	0.8821		UV-endonuclease UVE-1
	38	AFLA_109420	EQ963475.1	+	1398897	1401293	25.8355	31.5734	0.28935	0.48785		actin cytoskeleton organization protein App1, putative
	38	AFLA_109430	EQ963475.1	-	1401753	1416093	7.78963	4.73072	-0.719497	0.0074709		nonribosomal siderophore peptide synthase SidC
	39	AFLA_112810	EQ963475.1	-	2296947	2299212	19.261	13.243	-0.540451	0.31295		trytophan synthase alpha subunit, putative
	39	AFLA_112820	EQ963475.1	-	2299817	2300919	37.3735	21.2321	-0.81577	0.14797		toxin biosynthesis ketoreductase, putative
	39	AFLA_112830	EQ963475.1	+	2304569	2306866	1.88074	1.45278	-0.372479	0.84927		conserved hypothetical protein
	39	AFLA_112840	EQ963475.1	+	2307795	2314799	0.485368	0.35781	-0.439888	0.84927		polyketide synthase, putative
	39	AFLA_112850	EQ963475.1	-	2315306	2316712	0	0.0438193	_	_		O-methyltransferase, putative
	39	AFLA_112860	EQ963475.1	-	2317464	2318547	2.11228	0.383183	-2.46269	0.51116		conserved hypothetical protein
	39	AFLA_112870	EQ963475.1	+	2318738	2320730	2.06952	1.09819	-0.914174	0.74111		monooxygenase, putative
	39	AFLA_112880	EQ963475.1	-	2320865	2322979	0.0977941	0.0272445	-1.84378	0.86276		2,4-dichlorophenol 6-monooxygenase, putative
	39	AFLA_112890	EQ963475.1	+	2323499	2325296	1.42833	0.677308	-1.07645	0.74425		MFS transporter, putative
	40	AFLA_114760	EQ963487.1	-	141530	144612	19.606	13.0113	-0.591525	0.17999		chitin synthase B
	40	AFLA_114770	EQ963487.1	-	144912	145151	14.9671	9.1177	-0.715051	0.7723		hypothetical protein
	40	AFLA_114780	EQ963487.1	-	145924	147518	463.075	479.685	0.0508408	0.75224		conserved hypothetical protein
	40	AFLA_114790	EQ963487.1	-	148183	149241	47.6233	51.1544	0.10319	0.84884		myo-inositol-1(or 4)-monophosphatase
	40	AFLA_114800	EQ963487.1	-	149380	149758	31.4035	32.4532	0.0474389	0.89673		hypothetical protein
	40	AFLA_114810	EQ963487.1	-	149890	151713	21.2761	13.8217	-0.622301	0.30588		cytochrome P450, putative
	40	AFLA_114820	EQ963487.1	+	153643	159213	10.7801	5.6558	-0.930561	0.07467		polyketide synthase, putative
	41	AFLA_116080	EQ963485.1	-	84963	87723	4.24978	2.89176	-0.555439	0.67314		beta-glucosidase precursor, putative
	41	AFLA_116090	EQ963485.1	+	88277	90102	1.69781	1.19011	-0.512579	0.83807		sugar transporter, putative
	41	AFLA_116100	EQ963485.1	-	90391	91917	0.26012	0.289868	0.156215	0.89673		MFS multidrug transporter, putative
	41	AFLA_116110	EQ963485.1	+	92279	94315	2.11611	1.38866	-0.607717	0.78344		C6 transcription factor, putative
	41	AFLA_116120	EQ963485.1	-	94432	97549	1.64586	1.06377	-0.62966	0.7637		conserved hypothetical protein
	41	AFLA_116130	EQ963485.1	+	99530	100198	0.429548	0	_	_		conserved hypothetical protein
	41	AFLA_116140	EQ963485.1	-	100917	102202	1.01987	0.699386	-0.544224	0.86611		putative secreted protein
	41	AFLA_116150	EQ963485.1	+	103586	104193	2.79904	1.73285	-0.691782	0.85314		integral membrane protein
	41	AFLA_116160	EQ963485.1	-	104504	105722	0	0.0475685	_	_		zinc-binding dehydrogenase family oxidoreductase
	41	AFLA_116170	EQ963485.1	-	107985	108373	0	0	_	_		hypothetical protein
	41	AFLA_116180	EQ963485.1	+	108807	109508	0	0	_	_		hypothetical protein
	41	AFLA_116190	EQ963485.1	-	110436	116560	0.0160774	0	_	_		conserved hypothetical protein
	41	AFLA_116200	EQ963485.1	+	118012	118518	0.188934	0	_	_		conserved hypothetical protein
	41	AFLA_116210	EQ963485.1	+	119733	121105	1.95796	4.15394	1.08513	0.57096		O-methyltransferase, putative
	41	AFLA_116220	EQ963485.1	+	121844	128309	0.0682584	0.143677	1.07375	0.83298		polyketide synthase, putative
	41	AFLA_116230	EQ963485.1	+	129644	130486	0	0	_	_		conserved hypothetical protein
	41	AFLA_116240	EQ963485.1	-	131580	132527	25.4178	114.995	2.17767	1.2621e-12	yes	hypothetical protein
	41	AFLA_116250	EQ963485.1	+	133302	134367	0.537045	32.8066	5.9328	5.5659e-08	yes	conserved hypothetical protein
	41	AFLA_116260	EQ963485.1	+	134791	135800	2.30215	1.00386	-1.19742	0.72143		N-hydroxyarylamine O-acetyltransferase, putative
	41	AFLA_116270	EQ963485.1	+	136575	137816	23.6388	16.1147	-0.552781	0.40687		paraoxonase, putative
	41	AFLA_116280	EQ963485.1	-	138135	140123	1.65505	0.737729	-1.16571	0.66766		dihydroxy-acid dehydratase, putative
	41	AFLA_116290	EQ963485.1	-	140597	140918	2.66081	0.593021	-2.16571	0.75761		conserved hypothetical protein
	41	AFLA_116300	EQ963485.1	-	141351	142160	0.0591292	0	_	_		short-chain dehydrogenase, putative
	41	AFLA_116310	EQ963485.1	+	142284	143919	0	0	_	_		short-chain dehydrogenase, putative
	41	AFLA_116320	EQ963485.1	+	146401	147406	0.304673	0.203709	-0.58075	0.88787		hypothetical protein
	41	AFLA_116330	EQ963485.1	+	148002	149287	0.704333	0.209302	-1.75068	0.79046		O-methyltransferase, putative
	42	AFLA_116450	EQ963485.1	+	180441	182039	0.0407267	0	_	_		conserved hypothetical protein
	42	AFLA_116460	EQ963485.1	+	182370	183151	8.452	6.6528	-0.345331	0.84016		conserved hypothetical protein
	42	AFLA_116470	EQ963485.1	-	184224	185066	0	0.126624	_	_		conserved hypothetical protein
	42	AFLA_116480	EQ963485.1	-	186108	187194	0.0469555	0	_	_		dihydroflavonal-4-reductase, putative
	42	AFLA_116490	EQ963485.1	+	187561	188037	0	0	_	_		conserved hypothetical protein
	42	AFLA_116500	EQ963485.1	+	188716	190220	0	0	_	_		PKS-like enzyme, putative
	42	AFLA_116510	EQ963485.1	-	190351	191562	3.23215	4.85695	0.587555	0.77982		conserved hypothetical protein
	42	AFLA_116520	EQ963485.1	+	191867	193037	2.14022	3.80307	0.829405	0.75555		gibberellin 2-beta-dioxygenase, putative
	42	AFLA_116530	EQ963485.1	-	193219	194775	0.399891	0.308508	-0.374299	0.88787		cytochrome P450 alkane hydroxylase, putative
	42	AFLA_116540	EQ963485.1	+	197296	198006	0	0	_	_		conserved hypothetical protein
	42	AFLA_116550	EQ963485.1	-	199031	199601	0	0.102245	_	_		conserved hypothetical protein
	42	AFLA_116560	EQ963485.1	-	200009	200998	5.80541	12.8847	1.15019	0.27001		NmrA-like family protein
	42	AFLA_116570	EQ963485.1	+	201402	201920	3.19298	8.03448	1.3313	0.57683		DUF636 domain protein
	42	AFLA_116580	EQ963485.1	-	202349	203716	0	0	_	_		male sterility domain containing protein, putative
	42	AFLA_116590	EQ963485.1	-	204489	205225	2.14247	0.693141	-1.62806	0.7076		CRAL/TRIO domain protein
	42	AFLA_116600	EQ963485.1	+	206389	207845	0.653983	0.385821	-0.761323	0.86276		dimethylallyl tryptophan synthase, putative
	43	AFLA_116820	EQ963485.1	-	269808	274509	2.07797	0.93189	-1.15694	0.61988		hypothetical protein
	43	AFLA_116830	EQ963485.1	+	277662	282510	0.878327	0.537365	-0.708855	0.81164		hypothetical protein
	43	AFLA_116840	EQ963485.1	-	282903	284401	0.0665204	0.148255	1.15622	0.87998		salicylate 1-monooxygenase SalA
	43	AFLA_116850	EQ963485.1	-	285858	287114	0.252609	0.0562995	-2.16571	0.84884		Ankyrin domain protein
	43	AFLA_116860	EQ963485.1	-	287442	289659	0.0476564	0	_	_		alpha-N-acetylglucosaminidase, putative
	43	AFLA_116870	EQ963485.1	-	290319	291683	0.210526	0.273702	0.378608	0.88787		transferase family protein
	43	AFLA_116880	EQ963485.1	+	294100	295920	0.469555	0.348836	-0.428747	0.88762		C6 transcription factor, putative
	43	AFLA_116890	EQ963485.1	+	296613	304403	0.334019	0.261931	-0.350745	0.87129		polyketide synthase, putative
	43	AFLA_116900	EQ963485.1	-	304762	305474	0	0	_	_		conserved hypothetical protein
	43	AFLA_116910	EQ963485.1	+	307036	307600	0	0	_	_		hypothetical protein
	43	AFLA_116920	EQ963485.1	+	309649	316354	18.2786	10.1845	-0.843785	0.37983		short-chain dehydrogenase, putative
	44	AFLA_118360	EQ963485.1	+	694960	695877	3.13037	1.56976	-0.995788	0.72644		conserved hypothetical protein
	44	AFLA_118370	EQ963485.1	+	698254	699097	108.135	160.764	0.572115	0.030692		conserved hypothetical protein
	44	AFLA_118380	EQ963485.1	+	700031	701164	11.0205	8.62978	-0.352798	0.81116		conserved hypothetical protein
	44	AFLA_118390	EQ963485.1	-	701860	703341	101.932	73.7893	-0.466129	0.063098		NCS family nucleoside transporter, putative
	44	AFLA_118400	EQ963485.1	-	703412	703702	97.4352	60.158	-0.695686	0.28652		hypothetical protein
	44	AFLA_118410	EQ963485.1	+	704636	705932	105.023	64.7761	-0.697165	0.010105		conserved hypothetical protein
	44	AFLA_118420	EQ963485.1	+	706949	707565	134.122	67.8327	-0.983494	0.0033456		hypothetical protein
	44	AFLA_118430	EQ963485.1	+	709123	709722	0	0	_	_		conserved hypothetical protein
	44	AFLA_118440	EQ963485.1	-	710225	713528	0.35004	6.13938	4.1325	0.00014704	yes	NRPS-like enzyme, putative
	44	AFLA_118450	EQ963485.1	-	714970	717075	0.864196	0.73494	-0.233731	0.88781		conserved hypothetical protein
	44	AFLA_118460	EQ963485.1	-	717381	724528	32.1653	14.3787	-1.16157	9.4254e-05		amino acid transporter, putative
	45	AFLA_118820	EQ963485.1	-	820180	821202	1.7246	1.42764	-0.272628	0.88762		short-chain dehydrogenase, putative
	45	AFLA_118830	EQ963485.1	+	822272	824353	0.644116	0.794682	0.303057	0.88649		conserved hypothetical protein
	45	AFLA_118840	EQ963485.1	-	824528	826054	0.0627304	0.0699042	0.156215	0.89673		pantothenate transporter, putative
	45	AFLA_118850	EQ963485.1	+	826960	827451	0	0	_	_		2,4-dihydroxyhept-2-ene-1,7-dioic acid aldolase, putative
	45	AFLA_118860	EQ963485.1	+	827637	827912	0	0	_	_		hypothetical protein
	45	AFLA_118870	EQ963485.1	-	828080	828567	0.142544	0	_	_		translation initiation inhibitor, putative
	45	AFLA_118880	EQ963485.1	+	829161	830552	0	0	_	_		gibberellin 3-beta hydroxylase, putative
	45	AFLA_118890	EQ963485.1	+	831650	832296	4.86348	0.824731	-2.55999	0.47625		eukaryotic translation initiation factor eIF-5A-2
	45	AFLA_118900	EQ963485.1	+	833331	834827	15.7662	8.63694	-0.868238	0.23431		conserved hypothetical protein
	45	AFLA_118910	EQ963485.1	+	835803	836674	0.614034	0.75268	0.293719	0.88787		conserved hypothetical protein
	45	AFLA_118920	EQ963485.1	+	836981	837268	0	0	_	_		hypothetical protein
	45	AFLA_118930	EQ963485.1	+	837504	837923	0	0	_	_		hypothetical protein
	45	AFLA_118940	EQ963485.1	-	840026	847665	0.0648715	0.0289161	-1.16571	0.856		polyketide synthase, putative
	45	AFLA_118950	EQ963485.1	-	848472	849263	0	0	_	_		conserved hypothetical protein
	45	AFLA_118960	EQ963485.1	-	849580	856341	0.198322	0.173644	-0.191708	0.88787		polyketide synthase, putative
	45	AFLA_118970	EQ963485.1	+	857064	858587	0.675048	0.413736	-0.706281	0.86276		MAK1-like monooxygenase, putative
	45	AFLA_118980	EQ963485.1	-	858715	859783	2.36167	1.31587	-0.843785	0.78511		mitochondrial carrier protein Leu5
	45	AFLA_118990	EQ963485.1	+	860771	862732	0.279595	0.373884	0.41925	0.88762		efflux pump antibiotic resistance protein, putative
	45	AFLA_119000	EQ963485.1	+	864460	865900	0.0370415	0.0412776	0.156215	0.89673		O-methyltransferase, putative
	46	AFLA_119090	EQ963485.1	-	894408	895578	0.174004	0	_	_		oxidoreductase, short chain dehydrogenase/reductase family, putative
	46	AFLA_119100	EQ963485.1	+	896116	896393	0.22807	0	_	_		hypothetical protein
	46	AFLA_119110	EQ963485.1	+	896447	899760	0.15292	0.102245	-0.58075	0.88698		NRPS-like enzyme, putative
	46	AFLA_119120	EQ963485.1	+	900338	901742	20.7699	15.2429	-0.44635	0.56473		beta-lactamase family protein
	46	AFLA_119130	EQ963485.1	+	902211	902938	2.36252	2.07424	-0.187739	0.88787		conserved hypothetical protein
	46	AFLA_119140	EQ963485.1	+	906069	906963	0	0.0703187	_	_		short-chain dehydrogenases/reductase, putative
	47	AFLA_121470	EQ963485.1	+	1470232	1471448	6.04587	4.05289	-0.576998	0.75224		hscarg dehydrogenase, putative
	47	AFLA_121480	EQ963485.1	+	1471814	1472787	0.326926	1.15366	1.81918	0.74495		phytanoyl-CoA dioxygenase family protein
	47	AFLA_121490	EQ963485.1	-	1472992	1474181	0.0950291	0	_	_		NmrA-like family protein
	47	AFLA_121500	EQ963485.1	+	1474631	1476355	0	0	_	_		cytochrome P450, putative
	47	AFLA_121510	EQ963485.1	-	1476852	1477769	0.148511	0.330988	1.15622	0.87998		conserved hypothetical protein
	47	AFLA_121520	EQ963485.1	-	1479298	1482390	0.0158382	0.0176494	0.156215	0.89673		NRPS-like enzyme, putative
	47	AFLA_121530	EQ963485.1	+	1483117	1484250	0	0	_	_		NADH-dependent flavin oxidoreductase, putative
	47	AFLA_121540	EQ963485.1	+	1485551	1487055	0	0	_	_		MFS multidrug transporter, putative
	48	AFLA_126970	EQ963481.1	+	1012031	1013848	16.1359	11.5004	-0.488597	0.50229		arginine permease, putative
	48	AFLA_126980	EQ963481.1	+	1014062	1015736	28.62	25.8904	-0.144604	0.8588		conserved hypothetical protein
	48	AFLA_126990	EQ963481.1	+	1017582	1018880	1.09437	0.215209	-2.34629	0.72855		conserved hypothetical protein
	48	AFLA_127000	EQ963481.1	+	1019062	1019679	0.954422	0.290065	-1.71825	0.81891		hypothetical protein
	48	AFLA_127010	EQ963481.1	+	1020241	1020699	13.1055	3.31915	-1.98129	0.29835		conserved hypothetical protein
	48	AFLA_127020	EQ963481.1	-	1020928	1022410	9.53178	1.80158	-2.40348	0.024753		monooxygenase, putative
	48	AFLA_127030	EQ963481.1	-	1023033	1023836	2.38282	0.531064	-2.16571	0.57273		conserved hypothetical protein
	48	AFLA_127040	EQ963481.1	+	1024714	1026015	4.11997	0.942821	-2.12758	0.26262		MFS monocarboxylate transporter, putative
	48	AFLA_127050	EQ963481.1	-	1026334	1026663	8.41785	2.26426	-1.89441	0.5186		conserved hypothetical protein
	48	AFLA_127060	EQ963481.1	+	1027377	1028585	6.36851	2.62485	-1.27872	0.61057		conserved hypothetical protein
	48	AFLA_127070	EQ963481.1	-	1028933	1029840	12.049	2.28257	-2.40018	0.072259		short-chain dehydrogenase, putative
	48	AFLA_127080	EQ963481.1	+	1030106	1031122	10.6789	1.48751	-2.84378	0.042475		conserved hypothetical protein
	48	AFLA_127090	EQ963481.1	+	1031825	1039696	2.56105	0.563909	-2.1832	0.0078365		polyketide synthase, putative
	48	AFLA_127100	EQ963481.1	+	1040353	1041278	3.69713	0.249693	-3.88818	0.24187		conserved hypothetical protein
	48	AFLA_127110	EQ963481.1	-	1041460	1043171	10.5962	4.65051	-1.18808	0.19403		MFS transporter, putative
	49	AFLA_127970	EQ963481.1	-	1294374	1300874	23.925	11.115	-1.10601	4.0221e-07		ubiquitin-protein ligase E3 component (UBR1), putative
	49	AFLA_127980	EQ963481.1	-	1301713	1302205	285.521	243.041	-0.232399	0.519		conserved hypothetical protein
	49	AFLA_127990	EQ963481.1	+	1302280	1303251	16.162	10.323	-0.646748	0.51429		RNA binding protein Pym, putative
	49	AFLA_128000	EQ963481.1	-	1303727	1305754	34.5906	30.5829	-0.177652	0.73261		protoporphyrinogen oxidase, putative
	49	AFLA_128010	EQ963481.1	-	1306210	1307767	49.555	45.2594	-0.130815	0.7902		nuclear polyadenylated RNA-binding protein Nab2, putative
	49	AFLA_128020	EQ963481.1	+	1308783	1309532	3.51227	2.06371	-0.767163	0.79198		conserved hypothetical protein
	49	AFLA_128030	EQ963481.1	-	1310210	1310866	0	0	_	_		hypothetical protein
	49	AFLA_128040	EQ963481.1	-	1310950	1312172	0	0.0545725	_	_		efflux pump antibiotic resistance protein, putative
	49	AFLA_128050	EQ963481.1	-	1312404	1313485	0.229435	0	_	_		conserved hypothetical protein
	49	AFLA_128060	EQ963481.1	+	1314426	1322999	0.277168	0.0892277	-1.6352	0.63671		polyketide synthase, putative
	49	AFLA_128070	EQ963481.1	-	1324111	1325545	13.7003	4.97747	-1.46072	0.085036		conserved hypothetical protein
	49	AFLA_128080	EQ963481.1	+	1326250	1327699	3.00473	0.605123	-2.31193	0.32629		conserved hypothetical protein
	49	AFLA_128090	EQ963481.1	+	1328474	1330062	5.99069	2.92496	-1.03431	0.42617		cytochrome P450 alkane hydroxylase, putative
	50	AFLA_128150	EQ963481.1	+	1355550	1356233	22.807	7.82788	-1.54278	0.15502		C6 transcription factor, putative
	50	AFLA_128160	EQ963481.1	+	1357969	1360564	21.686	11.243	-0.947736	0.04227		C6 transcription factor, putative
	50	AFLA_128170	EQ963481.1	+	1361595	1364900	2.76287	2.44642	-0.175494	0.87234		NRPS-like enzyme, putative
	51	AFLA_129900	EQ963481.1	+	1845774	1847810	60.7953	98.8241	0.700902	0.00037315		siderochrome-iron transporter MirC
	51	AFLA_129910	EQ963481.1	+	1849649	1850619	134.585	66.8301	-1.00995	0.0020867		Rho GTPase ModA, putative
	51	AFLA_129920	EQ963481.1	-	1852018	1853373	9.95413	5.07694	-0.971335	0.36657		agmatinase, putative
	51	AFLA_129930	EQ963481.1	+	1853766	1855767	18.3563	9.49584	-0.950904	0.15068		3-oxoacyl carrier protein synthase, putative
	51	AFLA_129940	EQ963481.1	+	1856248	1857674	16.0449	12.0388	-0.414428	0.66522		SAGA complex component (Sgf73), putative
	51	AFLA_129950	EQ963481.1	+	1858353	1859600	13.3936	5.38851	-1.31359	0.13091		mRNA capping enzyme alpha subunit, putative
	51	AFLA_129960	EQ963481.1	-	1860012	1861691	52.2922	37.4278	-0.482485	0.17643		oligosaccharyl transferase subunit (alpha), putative
	51	AFLA_129970	EQ963481.1	+	1862012	1864697	18.3465	11.2007	-0.711919	0.14651		IdgA domain protein
	52	AFLA_135400	EQ963478.1	-	1185764	1187408	9.80521	9.52569	-0.0417242	0.89662		FAD dependent oxidoreductase, putative
	52	AFLA_135410	EQ963478.1	-	1190701	1193172	0.0968743	0.0215906	-2.16571	0.84884		conserved hypothetical protein
	52	AFLA_135420	EQ963478.1	+	1194144	1195202	0	0.173285	_	_		NmrA-like family protein
	52	AFLA_135430	EQ963478.1	-	1195553	1197282	0.0888584	0.0330067	-1.42875	0.87998		cytochrome P450, putative
	52	AFLA_135440	EQ963478.1	-	1198143	1199997	0.0311814	0	_	_		cytochrome P450, putative
	52	AFLA_135450	EQ963478.1	+	1200602	1201774	0	0.0455003	_	_		trichodiene synthase, putative
	52	AFLA_135460	EQ963478.1	-	1203084	1204397	0.174004	0.0969517	-0.843785	0.88762		conserved hypothetical protein
	52	AFLA_135470	EQ963478.1	-	1205330	1206763	0	0.0835241	_	_		ornithine decarboxylase, putative
	52	AFLA_135480	EQ963478.1	+	1207576	1208112	0.267568	0	_	_		galactose-proton symport, putative
	52	AFLA_135490	EQ963478.1	+	1209037	1212252	0.208497	0.0331915	-2.65114	0.73686		nonribosomal peptide synthase, putative
	53	AFLA_137780	EQ963478.1	+	1850177	1852591	0.762502	0.238979	-1.67386	0.69608		ABC transporter, putative
	53	AFLA_137790	EQ963478.1	+	1853040	1853610	0	0	_	_		cell wall protein, putative
	53	AFLA_137800	EQ963478.1	+	1854366	1855107	0.307017	0.256596	-0.258822	0.89673		conserved hypothetical protein
	53	AFLA_137810	EQ963478.1	-	1855677	1857270	0.464303	0.199	-1.2223	0.84367		pantothenate transporter, putative
	53	AFLA_137820	EQ963478.1	+	1857823	1859636	2.86846	1.61439	-0.829285	0.69424		conserved hypothetical protein
	53	AFLA_137830	EQ963478.1	-	1860472	1861345	17.4903	12.7841	-0.452206	0.70024		hypothetical protein
	53	AFLA_137840	EQ963478.1	-	1861633	1862418	58.3065	78.0274	0.420323	0.3526		integral membrane protein
	53	AFLA_137850	EQ963478.1	-	1863441	1864603	22.386	15.2911	-0.549904	0.46851		conserved hypothetical protein
	53	AFLA_137860	EQ963478.1	+	1865851	1867182	66.7001	32.2555	-1.04814	0.00052541		conserved hypothetical protein
	53	AFLA_137870	EQ963478.1	+	1868122	1875473	1.31538	0.848236	-0.632947	0.65285		polyketide synthase, putative
	53	AFLA_137880	EQ963478.1	+	1876855	1878008	0	0	_	_		extracellular triacylglycerol lipase, putative
	53	AFLA_137890	EQ963478.1	+	1879744	1880460	1.00198	0.66994	-0.58075	0.87998		conserved hypothetical protein
	53	AFLA_137900	EQ963478.1	+	1881887	1882325	0	0	_	_		hypothetical protein
	53	AFLA_137910	EQ963478.1	+	1884679	1885883	0	0	_	_		conserved hypothetical protein
	53	AFLA_137920	EQ963478.1	-	1886127	1887924	0.254759	0.157718	-0.691782	0.88222		MFS siderophore iron transporter, putative
	54	AFLA_139200	EQ963478.1	-	2196236	2198596	22.7841	18.7617	-0.280241	0.63861		aflQ/ ordA/ ord-1/ oxidoreductase/ cytochrome P450 monooxigenase
	54	AFLA_139210	EQ963478.1	+	2199609	2201242	73.8205	73.8615	0.000800627	0.90023		aflP/ omtA/ omt-1/ O-methyltransferase A
	54	AFLA_139220	EQ963478.1	+	2202376	2203709	2.47518	2.62033	0.0822146	0.89673		aflO/ omtB/ dmtA/ O-methyltransferase B
	54	AFLA_139230	EQ963478.1	+	2203883	2204843	0	0	_	_		aflI/ avfA/ cytochrome P450 monooxygenase
	54	AFLA_139240	EQ963478.1	+	2204914	2205455	0	0	_	_		aflLa/ hypB/ hypothetical protein
	54	AFLA_139250	EQ963478.1	+	2205644	2207305	24.3345	23.4332	-0.0544527	0.88762		aflL/ verB/ desaturase/ P450 monooxygenase
	54	AFLA_139260	EQ963478.1	+	2207673	2209264	99.9737	142.863	0.515013	0.005728		aflG/ avnA/ ord-1/ cytochrome P450 monooxygenase
	54	AFLA_139270	EQ963478.1	-	2209493	2209882	610.104	420.269	-0.537741	0.0018313		aflNa/ hypD/ hypothetical protein
	54	AFLA_139280	EQ963478.1	-	2210319	2212022	24.714	16.953	-0.543786	0.32327		aflN/ verA/ monooxygenase
	54	AFLA_139290	EQ963478.1	+	2212268	2212651	22.7001	19.4585	-0.222296	0.86112		aflMa/ hypE/ hypothetical protein
	54	AFLA_139300	EQ963478.1	-	2212881	2213781	69.9298	61.7599	-0.179239	0.75256		aflM/ ver-1/ dehydrogenase/ ketoreductase
	54	AFLA_139310	EQ963478.1	-	2214407	2215880	202.457	185.857	-0.123425	0.58744		aflE/ norA/ aad/ adh-2/ NOR reductase/ dehydrogenase
	54	AFLA_139320	EQ963478.1	-	2216171	2217172	234.811	197.052	-0.252918	0.22772		aflJ/ estA/ esterase
	54	AFLA_139330	EQ963478.1	-	2217954	2218928	178.682	195.465	0.129518	0.66317		aflH/ adhA/ short chain alcohol dehydrogenase
	54	AFLA_139340	EQ963478.1	-	2219496	2220947	155.612	106.946	-0.541067	0.0042305		aflS/ pathway regulator
	54	AFLA_139360	EQ963478.1	+	2221686	2223020	44.6658	27.4256	-0.70365	0.079318		aflR / apa-2 / afl-2 / transcription activator
	54	AFLA_139370	EQ963478.1	-	2224290	2230136	20.1737	7.17315	-1.4918	2.8204e-07	yes	aflB / fas-1 / fatty acid synthase beta subunit
	54	AFLA_139380	EQ963478.1	+	2230826	2235970	24.0519	2.50459	-3.2635	2.9118e-29	yes	aflA / fas-2 / hexA / fatty acid synthase alpha subunit
	54	AFLA_139390	EQ963478.1	-	2237281	2238324	179.522	209.807	0.224897	0.36069		aflD / nor-1 / reductase
	54	AFLA_139400	EQ963478.1	-	2238777	2239550	114.1	97.0475	-0.233533	0.61316		aflCa / hypC / hypothetical protein
	54	AFLA_139410	EQ963478.1	+	2239960	2246583	53.7434	44.2995	-0.278797	0.072265		aflC / pksA / pksL1 / polyketide synthase
	54	AFLA_139420	EQ963478.1	-	2248242	2250462	88.3835	70.9055	-0.317879	0.18612		aflT / aflT / transmembrane protein
	54	AFLA_139430	EQ963478.1	-	2250833	2252322	23.4398	15.0141	-0.642645	0.37983		aflU / cypA / P450 monooxygenase
	54	AFLA_139440	EQ963478.1	+	2252340	2253102	18.9853	17.4701	-0.119995	0.88781		aflF / norB / dehydrogenase
	54	AFLA_139450	EQ963478.1	+	2254023	2254699	0.126039	0.421357	1.74118	0.87129		conserved hypothetical protein
	54	AFLA_139460	EQ963478.1	-	2257028	2258633	24.8628	39.2682	0.659373	0.10625		MFS multidrug transporter, putative
	54	AFLA_139470	EQ963478.1	+	2261743	2263110	10.0131	4.52569	-1.14568	0.25041		FAD dependent oxidoreductase, putative
	54	AFLA_139480	EQ963478.1	-	2263609	2264978	16.2929	9.13902	-0.834135	0.27543		dimethylallyl tryptophan synthase, putative
	54	AFLA_139490	EQ963478.1	+	2265957	2277677	0.149205	0.115464	-0.369854	0.87998		hybrid PKS/NRPS enzyme, putative
	54	AFLA_139500	EQ963478.1	+	2278117	2279969	0	0				conserved hypothetical protein
	55	AFLA_139560	EQ963478.1	-	2300224	2302374	0.200396	0.0992504	-1.01371	0.8656		C6 transcription factor, putative
	55	AFLA_139570	EQ963478.1	+	2303196	2303633	0	0	_	_		hypothetical protein
	55	AFLA_139580	EQ963478.1	-	2306248	2307690	0	0	_	_		gulonolactone oxidase, putative
	55	AFLA_139590	EQ963478.1	+	2309635	2310636	0	0	_	_		choline dehydrogenase, putative
	55	AFLA_139600	EQ963478.1	+	2310748	2311455	0	0	_	_		glucose-methanol-choline (gmc) oxidoreductase, putative
	55	AFLA_139610	EQ963478.1	-	2311922	2314230	0.286623	0.0958203	-1.58075	0.83406		ceramidase, putative
	55	AFLA_139620	EQ963478.1	+	2316403	2318184	0	0	_	_		amino acid permease family protein
	55	AFLA_139630	EQ963478.1	+	2320176	2324124	0.221906	0.0686897	-1.69178	0.77502		ABC multidrug transporter, putative
	55	AFLA_139640	EQ963478.1	-	2324460	2324840	0	0	_	_		hypothetical protein
	55	AFLA_139650	EQ963478.1	-	2326089	2326370	0.0933619	0	_	_		hypothetical protein
	55	AFLA_139660	EQ963478.1	+	2328209	2328721	0.0209696	0	_	_		Nonribosomal peptide synthase, putative
